# Supplementary material for: Repository of proposed pathways and protein–protein interaction networks in age-related macular degeneration
Source: NPJ Aging Mech Dis. 2020 Jan 7;6:2. doi: 10.1038/s41514-019-0039-5 (PMC6946811; doi:10.1038/s41514-019-0039-5)
Supplement: Supplementary file 2 — Supplementary Data 1 [file 41514_2019_39_MOESM2_ESM.xlsx]

## Sheet: Sheet1
Supplementary Data 1. List of publications used to inform the SBGN model.
Pub Med ID Number	Citation
PMID: NBK21054	Alberts, B., Johnson, A., Lewis, J., Walter, P., Raff, M. and Roberts, K., 2002. Molecular Biology of the Cell 4th Edition: International Student Edition.
	An Integrated Mathematical Model of Cellular Cholesterol Biosynthesis and Lipoprotein Metabolism by Frances Pool, Peter K. Sweby and Marcus J. Tindall Processes 2018, 6(8), 134;
	Heller, J.P., Fawcett, J.W. and Martin, K.R., 2011. Integrin Activation Increases RPE Adhesion To Bruch’s Membrane Components And Overcomes Tenascin-C-mediated Failure Of Adhesion In The Rat. Investigative Ophthalmology & Visual Science, 52(14), pp.936-936.
	http://emedicine.medscape.com/article/122958-overview#a1
	https://www.dovepress.com/inflammatory-bowel-disease-a-focus-on-the-involvement-of-dietary-fats-peer-reviewed-fulltext-article-IJICMR
	https://www.rndsystems.com/pathways/a-beta-pathways-plaque-formation-app-metabolism
	Kuznetsova, A.V., 2014. Morphological and physiological characteristics of the native retinal pigment epithelium in vertebrate animals and human. Biology Bulletin Reviews, 4(2), pp.71-85.
	Mateos, M.V., Tenconi, P.E., Giusto, N.M. and Salvador, G.A., 2015. Inflammation and oxidative stress in retinal diseases: the role of intracellular signaling in the retinal pigment epithelium.
PMID: 10509665	Guo, L., Hussain, A.A., Limb, G.A. and Marshall, J., 1999. Age-dependent variation in metalloproteinase activity of isolated human Bruch’s membrane and choroid. Investigative ophthalmology & visual science, 40(11), pp.2676-2682.
PMID: 10590041	Marquardt, T., Lühn, K., Srikrishna, G., Freeze, H.H., Harms, E. and Vestweber, D., 1999. Correction of leukocyte adhesion deficiency type II with oral fucose. Blood, 94(12), pp.3976-3985.
PMID: 11049961	Ashworth, J.L., Kielty, C.M. and McLeod, D., 2000. Fibrillin and the eye. British journal of ophthalmology, 84(11), pp.1312-1317.
PMID: 11254896	Huuskonen, J., Olkkonen, V.M., Jauhiainen, M. and Ehnholm, C., 2001. The impact of phospholipid transfer protein (PLTP) on HDL metabolism. Atherosclerosis, 155(2), pp.269-281.
PMID: 11286540	Patel, D.D., Koopmann, W., Imai, T., Whichard, L.P., Yoshie, O. and Krangel, M.S., 2001. Chemokines have diverse abilities to form solid phase gradients. Clinical Immunology, 99(1), pp.43-52.
PMID: 11446652	Zipfel, P.F., 2001. Complement factor H: physiology and pathophysiology. In Seminars in thrombosis and hemostasis (Vol. 27, No. 03, pp. 191-200). Copyright© 2001 by Thieme Medical Publishers, Inc., 333 Seventh Avenue, New York, NY 10001, USA. Tel.:+ 1 (212) 584-4662.
PMID: 11764092	Sobel, R.A. and Ahmed, A.S., 2001. White matter extracellular matrix chondroitin sulfate/dermatan sulfate proteoglycans in multiple sclerosis. Journal of Neuropathology & Experimental Neurology, 60(12), pp.1198-1207.
PMID: 12147614	Eichler, W., Friedrichs, U., Thies, A., Tratz, C. and Wiedemann, P., 2002. Modulation of matrix metalloproteinase and TIMP-1 expression by cytokines in human RPE cells. Investigative ophthalmology & visual science, 43(8), pp.2767-2773.
PMID: 12244123	Pankov, R. and Yamada, K.M., 2002. Fibronectin at a glance. Journal of cell science, 115(20), pp.3861-3863.
PMID: 14611934	Sparrow, J.R., Fishkin, N., Zhou, J., Cai, B., Jang, Y.P., Krane, S., Itagaki, Y. and Nakanishi, K., 2003. A2E, a byproduct of the visual cycle. Vision research, 43(28), pp.2983-2990.
PMID: 14701737	Zanetti, M., Braghetta, P., Sabatelli, P., Mura, I., Doliana, R., Colombatti, A., Volpin, D., Bonaldo, P. and Bressan, G.M., 2004. EMILIN-1 deficiency induces elastogenesis and vascular cell defects. Molecular and cellular biology, 24(2), pp.638-650.
PMID: 15153488	Ogilvie, P., Thelen, S., Moepps, B., Gierschik, P., da Silva Campos, A.C., Baggiolini, M. and Thelen, M., 2004. Unusual chemokine receptor antagonism involving a mitogen-activated protein kinase pathway. The Journal of Immunology, 172(11), pp.6715-6722.
PMID: 15177205	Lamb, T.D. and Pugh Jr, E.N., 2004. Dark adaptation and the retinoid cycle of vision. Progress in retinal and eye research, 23(3), pp.307-380.
PMID: 15219875	Ihanamäki, T., Pelliniemi, L.J. and Vuorio, E., 2004. Collagens and collagen-related matrix components in the human and mouse eye. Progress in retinal and eye research, 23(4), pp.403-434.
PMID: 15269314	Stone, E.M., Braun, T.A., Russell, S.R., Kuehn, M.H., Lotery, A.J., Moore, P.A., Eastman, C.G., Casavant, T.L. and Sheffield, V.C., 2004. Missense variations in the fibulin 5 gene and age-related macular degeneration. New England Journal of Medicine, 351(4), pp.346-353.
PMID: 15363807	Mott, J.D. and Werb, Z., 2004. Regulation of matrix biology by matrix metalloproteinases. Current opinion in cell biology, 16(5), pp.558-564.
PMID: 15980251	Li, C.M., Chung, B.H., Presley, J.B., Malek, G., Zhang, X., Dashti, N., Li, L., Chen, J., Bradley, K., Kruth, H.S. and Curcio, C.A., 2005. Lipoprotein-like particles and cholesteryl esters in human Bruch’s membrane: initial characterization. Investigative ophthalmology & visual science, 46(7), pp.2576-2586.
PMID: 16137825	Kim, Y.G., Kim, M.J., Lim, J.S., Lee, M.S., Kim, J.S. and Do Yoo, Y., 2006. ICAM-3-induced cancer cell proliferation through the PI3K/Akt pathway. Cancer letters, 239(1), pp.103-110.
PMID: 16200196	Beere, H.M., 2005. Death versus survival: functional interaction between the apoptotic and stress-inducible heat shock protein pathways. The Journal of clinical investigation, 115(10), pp.2633-2639.
PMID: 16419016	Rezaee, F., Casetta, B., Levels, J.H.M., Speijer, D. and Meijers, J.C., 2006. Proteomic analysis of high‐density lipoprotein. Proteomics, 6(2), pp.721-730.
PMID: 16787915	Yoon, D., Pastore, Y.D., Divoky, V., Liu, E., Mlodnicka, A.E., Rainey, K., Ponka, P., Semenza, G.L., Schumacher, A. and Prchal, J.T., 2006. Hypoxia-inducible factor-1 deficiency results in dysregulated erythropoiesis signaling and iron homeostasis in mouse development. Journal of Biological Chemistry, 281(35), pp.25703-25711.
PMID: 16880373	Tong, M.K.H., Lam, C.S., Mak, T.W.L., Fu, M.Y.P., Ng, S.H., Wanders, R.J.A. and Tang, N.L.S., 2006. Very long-chain acyl-CoA dehydrogenase deficiency presenting as acute hypercapnic respiratory failure. European Respiratory Journal, 28(2), pp.447-450.
PMID: 17122146	Aisenbrey, S., Zhang, M., Bacher, D., Yee, J., Brunken, W.J. and Hunter, D.D., 2006. Retinal pigment epithelial cells synthesize laminins, including laminin 5, and adhere to them through α3-and α6-containing integrins. Investigative ophthalmology & visual science, 47(12), pp.5537-5544.
PMID: 17139808	Gozuacik, D. and Kimchi, A., 2006. DAPk protein family and cancer. Autophagy, 2(2), pp.74-79.
PMID: 17914904	Smith, M.L., Gourdon, D., Little, W.C., Kubow, K.E., Eguiluz, R.A., Luna-Morris, S. and Vogel, V., 2007. Force-induced unfolding of fibronectin in the extracellular matrix of living cells. PLoS biology, 5(10), p.e268.
PMID: 17989088	Schwartz, S.L., Cao, C., Pylypenko, O., Rak, A. and Wandinger-Ness, A., 2007. Rab GTPases at a glance. Journal of cell science, 120(22), pp.3905-3910.
PMID: 18172119	Hu, W., Jiang, A., Liang, J., Meng, H., Chang, B., Gao, H. and Qiao, X., 2008. Expression of VLDLR in the retina and evolution of subretinal neovascularization in the knockout mouse model’s retinal angiomatous proliferation. Investigative ophthalmology & visual science, 49(1), pp.407-415.
PMID: 1838336	Bush, R.A., Remé, C.E. and Malnoë, A., 1991. Light damage in the rat retina: the effect of dietary deprivation of N-3 fatty acids on acute structural alterations. Experimental eye research, 53(6), pp.741-752.
PMID: 18568853	Cruz-Munoz, W. and Khokha, R., 2008. The role of tissue inhibitors of metalloproteinases in tumorigenesis and metastasis. Critical reviews in clinical laboratory sciences, 45(3), pp.291-338.
PMID: 19260779	Wilson, C.G., Nishimuta, J.F. and Levenston, M.E., 2009. Chondrocytes and meniscal fibrochondrocytes differentially process aggrecan during de novo extracellular matrix assembly. Tissue Engineering Part A, 15(7), pp.1513-1522.
PMID: 19320882	Schultz, G.S. and Wysocki, A., 2009. Interactions between extracellular matrix and growth factors in wound healing. Wound repair and regeneration, 17(2), pp.153-162.
PMID: 19696174	Kortvely, E., Hauck, S.M., Duetsch, G., Gloeckner, C.J., Kremmer, E., Alge-Priglinger, C.S., Deeg, C.A. and Ueffing, M., 2010. ARMS2 is a constituent of the extracellular matrix providing a link between familial and sporadic age-related macular degenerations. Investigative ophthalmology & visual science, 51(1), pp.79-88.
PMID: 19747980	Booij, J.C., Baas, D.C., Beisekeeva, J., Gorgels, T.G. and Bergen, A.A., 2010. The dynamic nature of Bruch's membrane. Progress in retinal and eye research, 29(1), pp.1-18.
PMID: 19829017	Kunze, A., Abari, E., Semkova, I., Paulsson, M. and Hartmann, U., 2010. Deposition of nidogens and other basement membrane proteins in the young and aging mouse retina. Ophthalmic research, 43(2), pp.108-112.
PMID: 20177130	Yuan, X., Gu, X., Crabb, J.S., Yue, X., Shadrach, K., Hollyfield, J.G. and Crabb, J.W., 2010. Quantitative proteomic comparison of the macular Bruch's membrane/choroid complex from age-related macular degeneration and normal eyes. Molecular & Cellular Proteomics.
PMID: 20406885	Bitler, B.G., Goverdhan, A. and Schroeder, J.A., 2010. MUC1 regulates nuclear localization and function of the epidermal growth factor receptor. Journal of cell science, pp.jcs-062661.
PMID: 20686107	Beattie, J.R., Pawlak, A.M., Boulton, M.E., Zhang, J., Monnier, V.M., McGarvey, J.J. and Stitt, A.W., 2010. Multiplex analysis of age-related protein and lipid modifications in human Bruch's membrane. The FASEB Journal, 24(12), pp.4816-4824.
PMID: 21349159	Funahashi, Y., Shawber, C.J., Sharma, A., Kanamaru, E., Choi, Y.K. and Kitajewski, J., 2011. Notch modulates VEGF action in endothelial cells by inducing Matrix Metalloprotease activity. Vascular cell, 3(1), p.2.
PMID: 21396893	Xu, K., Sacharidou, A., Fu, S., Chong, D.C., Skaug, B., Chen, Z.J., Davis, G.E. and Cleaver, O., 2011. Blood vessel tubulogenesis requires Rasip1 regulation of GTPase signaling. Developmental cell, 20(4), pp.526-539.
PMID: 21498613	Hussain, A.A., Lee, Y., Zhang, J.J. and Marshall, J., 2011. Disturbed matrix metalloproteinase activity of Bruch's membrane in age-related macular degeneration. Investigative ophthalmology & visual science, 52(7), pp.4459-4466.
PMID: 2155059	Senger, D.R., Connolly, D.T., Van De Water, L., Feder, J. and Dvorak, H.F., 1990. Purification and NH2-terminal amino acid sequence of guinea pig tumor-secreted vascular permeability factor. Cancer research, 50(6), pp.1774-1778.
PMID: 21822496	Ebrahimi, K.B. and Handa, J.T., 2011. Lipids, lipoproteins, and age-related macular degeneration. Journal of lipids, 2011.
PMID: 21829675	Vierkotten, S., Muether, P.S. and Fauser, S., 2011. Overexpression of HTRA1 leads to ultrastructural changes in the elastic layer of Bruch's membrane via cleavage of extracellular matrix components. PloS one, 6(8), p.e22959.
PMID: 21906275	Wilcock, D.M., Morgan, D., Gordon, M.N., Taylor, T.L., Ridnour, L.A., Wink, D.A. and Colton, C.A., 2011. Activation of matrix metalloproteinases following anti-Aβ immunotherapy; implications for microhemorrhage occurrence. Journal of neuroinflammation, 8(1), p.115.
PMID: 21989947	Dou, G.R., Wang, L., Wang, Y.S. and Han, H., 2012. Notch signaling in ocular vasculature development and diseases. Molecular Medicine, 18(1), p.47.
PMID: 21997538	Benatar, T., Yang, W., Amemiya, Y., Evdokimova, V., Kahn, H., Holloway, C. and Seth, A., 2012. IGFBP7 reduces breast tumor growth by induction of senescence and apoptosis pathways. Breast cancer research and treatment, 133(2), pp.563-573.
PMID: 22126210	Kanasaki, M., Nagai, T., Kitada, M., Koya, D. and Kanasaki, K., 2011. Elevation of the antifibrotic peptide N-acetyl-seryl-aspartyl-lysyl-proline: a blood pressure-independent beneficial effect of angiotensin I-converting enzyme inhibitors. Fibrogenesis & tissue repair, 4(1), p.25.
PMID: 2229047	Boesze-Battaglia, K., Fliesler, S.J. and Albert, A.D., 1990. Relationship of cholesterol content to spatial distribution and age of disc membranes in retinal rod outer segments. Journal of Biological Chemistry, 265(31), pp.18867-18870.
PMID: 22307041	Jin, W., Chang, M. and Sun, S.C., 2012. Peli: a family of signal-responsive E3 ubiquitin ligases mediating TLR signaling and T-cell tolerance. Cellular & molecular immunology, 9(2), p.113.
PMID: 22629470	Zheng, W., Reem, R.E., Omarova, S., Huang, S., DiPatre, P.L., Charvet, C.D., Curcio, C.A. and Pikuleva, I.A., 2012. Spatial distribution of the pathways of cholesterol homeostasis in human retina. PloS one, 7(5), p.e37926.
PMID: 22773957	Liu, W., Shen, S.M., Zhao, X.Y. and Chen, G.Q., 2012. Targeted genes and interacting proteins of hypoxia inducible factor-1. International journal of biochemistry and molecular biology, 3(2), p.165.
PMID: 23033902	Hesse, D., Jaschke, A., Chung, B. and Schürmann, A., 2013. Trans-Golgi proteins participate in the control of lipid droplet and chylomicron formation. Bioscience reports, 33(1), p.e00001.
PMID: 23128141	Carafoli, F. and Hohenester, E., 2013. Collagen recognition and transmembrane signalling by discoidin domain receptors. Biochimica et Biophysica Acta (BBA)-Proteins and Proteomics, 1834(10), pp.2187-2194.
PMID: 23143224	Hubmacher, D. and Apte, S.S., 2013. The biology of the extracellular matrix: novel insights. Current opinion in rheumatology, 25(1), p.65.
PMID: 23762390	Chen, L., Ge, Q., Black, J.L., Deng, L., Burgess, J.K. and Oliver, B.G., 2013. Differential regulation of extracellular matrix and soluble fibulin-1 levels by TGF-β1 in airway smooth muscle cells. PloS one, 8(6), p.e65544.
PMID: 23832570	Fujita, K.A., Ostaszewski, M., Matsuoka, Y., Ghosh, S., Glaab, E., Trefois, C., Crespo, I., Perumal, T.M., Jurkowski, W., Antony, P.M. and Diederich, N., 2014. Integrating pathways of Parkinson's disease in a molecular interaction map. Molecular neurobiology, 49(1), pp.88-102.
PMID: 23840916	García-Escudero, V., Martín-Maestro, P., Perry, G. and Avila, J., 2013. Deconstructing mitochondrial dysfunction in Alzheimer disease. Oxidative medicine and cellular longevity, 2013.
PMID: 23870125	Kim, J.Y., Zhao, H., Martinez, J., Doggett, T.A., Kolesnikov, A.V., Tang, P.H., Ablonczy, Z., Chan, C.C., Zhou, Z., Green, D.R. and Ferguson, T.A., 2013. Noncanonical autophagy promotes the visual cycle. Cell, 154(2), pp.365-376.
PMID: 24201375	Davis, W., 2014. The ATP-binding cassette transporter-2 (ABCA2) regulates esterification of plasma membrane cholesterol by modulation of sphingolipid metabolism. Biochimica et Biophysica Acta (BBA)-Molecular and Cell Biology of Lipids, 1841(1), pp.168-179.
PMID: 24252756	Choi, S. and Korstanje, R., 2013. Proprotein convertases in high-density lipoprotein metabolism. Biomarker research, 1(1), p.27.
PMID: 24462739	Ananth, S., Gnana-Prakasam, J.P., Bhutia, Y.D., Veeranan-Karmegam, R., Martin, P.M., Smith, S.B. and Ganapathy, V., 2014. Regulation of the cholesterol efflux transporters ABCA1 and ABCG1 in retina in hemochromatosis and by the endogenous siderophore 2, 5-dihydroxybenzoic acid. Biochimica et Biophysica Acta (BBA)-Molecular Basis of Disease, 1842(4), pp.603-612.
PMID: 24531720	Ahuja, M. and Muallem, S., 2014. The gatekeepers of mitochondrial calcium influx: MICU1 and MICU2. EMBO reports, 15(3), pp.205-206.
PMID: 24594504	Petrosino, J.M., DiSilvestro, D. and Ziouzenkova, O., 2014. Aldehyde dehydrogenase 1A1: friend or foe to female metabolism?. Nutrients, 6(3), pp.950-973.
PMID: 24692557	Kanan, Y., Brobst, D., Han, Z., Naash, M.I. and Al-Ubaidi, M.R., 2014. Fibulin 2, a tyrosine O-sulfated protein, is up-regulated following retinal detachment. Journal of Biological Chemistry, pp.jbc-M114.
PMID: 24938626	Nita, M., Strzałka-Mrozik, B., Grzybowski, A., Mazurek, U. and Romaniuk, W., 2014. Age-related macular degeneration and changes in the extracellular matrix. Medical science monitor: international medical journal of experimental and clinical research, 20, p.1003.
PMID: 2507468	Stramm, L.E., Haskins, M.E. and Aguirre, G.D., 1989. Retinal pigment epithelial glycosaminoglycan metabolism: intracellular versus extracellular pathways. In vitro studies in normal and diseased cells. Investigative ophthalmology & visual science, 30(10), pp.2118-2131.
PMID: 25137466	Wang, Y. and Colonna, M., 2014. RNA exosomes keep endogenous RNA under the radar. Nature immunology, 15(9), p.830.
PMID: 25176127	Troeberg, L., Lazenbatt, C., Anower-E-Khuda, M.F., Freeman, C., Federov, O., Habuchi, H., Habuchi, O., Kimata, K. and Nagase, H., 2014. Sulfated glycosaminoglycans control the extracellular trafficking and the activity of the metalloprotease inhibitor TIMP-3. Chemistry & biology, 21(10), pp.1300-1309.
PMID: 25305316	Clark, S.J., Schmidt, C.Q., White, A.M., Hakobyan, S., Morgan, B.P. and Bishop, P.N., 2014. Identification of Factor H–like Protein 1 as the Predominant Complement Regulator in Bruch’s Membrane: Implications for Age-Related Macular Degeneration. The Journal of Immunology, p.1401613.
PMID: 25456503	du Plooy, C.S., Kruger, R., Huisman, H.W., Rasmussen, L.M., Eugen-Olsen, J. and Schutte, A.E., 2015. Extracellular matrix biomarker, fibulin-1 and its association with soluble uPAR in a bi-ethnic South African population: the SAfrEIC study. Heart, Lung and Circulation, 24(3), pp.298-305.
PMID: 25819450	Ishikawa, M., Sawada, Y. and Yoshitomi, T., 2015. Structure and function of the interphotoreceptor matrix surrounding retinal photoreceptor cells. Experimental eye research, 133, pp.3-18.
PMID: 2583089	Zimmermann, D.R. and Ruoslahti, E., 1989. Multiple domains of the large fibroblast proteoglycan, versican. The EMBO journal, 8(10), pp.2975-2981.
PMID: 26300397	Song, W., Liu, W., Zhao, H., Li, S., Guan, X., Ying, J., Zhang, Y., Miao, F., Zhang, M., Ren, X. and Li, X., 2015. Rhomboid domain containing 1 promotes colorectal cancer growth through activation of the EGFR signalling pathway. Nature communications, 6, p.8022.
PMID: 26312150	Kavvadas, P., Dussaule, J.C. and Chatziantoniou, C., 2014. Searching novel diagnostic markers and targets for therapy of CKD. Kidney international supplements, 4(1), pp.53-57.
PMID: 26432405	Mohlin, S., Hamidian, A., von Stedingk, K., Bridges, E., Wigerup, C., Bexell, D. and Pahlman, S., 2015. PI3K-mTORC2 but not PI3K-mTORC1 regulates transcription of HIF2A/EPAS1 and vascularization in neuroblastoma. Cancer research, pp.canres-0708.
PMID: 26691988	Fritsche, L.G., Igl, W., Bailey, J.N.C., Grassmann, F., Sengupta, S., Bragg-Gresham, J.L., Burdon, K.P., Hebbring, S.J., Wen, C., Gorski, M. and Kim, I.K., 2016. A large genome-wide association study of age-related macular degeneration highlights contributions of rare and common variants. Nature genetics, 48(2), p.134.
PMID: 26707577	Mericskay, M., 2016. Nicotinamide adenine dinucleotide homeostasis and signalling in heart disease: pathophysiological implications and therapeutic potential. Archives of cardiovascular diseases, 109(3), pp.207-215.
PMID: 26742632	van Lookeren Campagne, M., Strauss, E.C. and Yaspan, B.L., 2016. Age-related macular degeneration: Complement in action. Immunobiology, 221(6), pp.733-739.
PMID: 2722776	Boesze-Battaglia, K., Hennessey, T. and Albert, A.D., 1989. Cholesterol heterogeneity in bovine rod outer segment disk membranes. Journal of Biological Chemistry, 264(14), pp.8151-8155.
PMID: 27267919	Nozal, P. and López-Trascasa, M., 2016. Autoantibodies against alternative complement pathway proteins in renal pathologies. Nefrología (English Edition), 36(5), pp.489-495.
PMID: 27754373	Cascio, S. and Finn, O.J., 2016. Intra-and extra-cellular events related to altered glycosylation of MUC1 promote chronic inflammation, tumor progression, invasion, and metastasis. Biomolecules, 6(4), p.39.
PMID: 27852828	Argenzio, E. and Moolenaar, W.H., 2016. Emerging biological roles of Cl− intracellular channel proteins. J Cell Sci, 129(22), pp.4165-4174.
PMID: 28146236	Pilgrim, M.G., Lengyel, I., Lanzirotti, A., Newville, M., Fearn, S., Emri, E., Knowles, J.C., Messinger, J.D., Read, R.W., Guidry, C. and Curcio, C.A., 2017. Subretinal pigment epithelial deposition of drusen components including hydroxyapatite in a primary cell culture model. Investigative ophthalmology & visual science, 58(2), pp.708-719.
PMID: 28262779	Reinhard, J., Renner, M., Wiemann, S., Shakoor, D.A., Stute, G., Dick, H.B., Faissner, A. and Joachim, S.C., 2017. Ischemic injury leads to extracellular matrix alterations in retina and optic nerve. Scientific reports, 7, p.43470.
PMID: 28336424	Datta, S., Cano, M., Ebrahimi, K., Wang, L. and Handa, J.T., 2017. The impact of oxidative stress and inflammation on RPE degeneration in non-neovascular AMD. Progress in retinal and eye research, 60, pp.201-218.
PMID: 28622396	Zayas-Santiago, A., Cross, S.D., Stanton, J.B., Marmorstein, A.D. and Marmorstein, L.Y., 2017. Mutant Fibulin-3 Causes Proteoglycan Accumulation and Impaired Diffusion Across Bruch's Membrane. Investigative ophthalmology & visual science, 58(7), pp.3046-3054.
PMID: 28725475	Gawron, P., Ostaszewski, M., Satagopam, V., Gebel, S., Mazein, A., Kuzma, M., Zorzan, S., McGee, F., Otjacques, B., Balling, R. and Schneider, R., 2016. MINERVA—a platform for visualization and curation of molecular interaction networks. NPJ systems biology and applications, 2, p.16020.
PMID: 28731173	Tan, J., Jiang, X., Yin, G., He, L., Liu, J., Long, Z., Jiang, Z. and Yao, K., 2017. Anacardic acid induces cell apoptosis of prostatic cancer through autophagy by ER stress/DAPK3/Akt signaling pathway. Oncology reports, 38(3), pp.1373-1382.
PMID: 29145629	Fabregat, A., Sidiropoulos, K., Garapati, P., Gillespie, M., Hausmann, K., Haw, R., Jassal, B., Jupe, S., Korninger, F., McKay, S. and Matthews, L., 2015. The reactome pathway knowledgebase. Nucleic acids research, 44(D1), pp.D481-D487.
PMID: 29355536	Pool, F., Currie, R., Sweby, P.K., Salazar, J.D. and Tindall, M.J., 2018. A mathematical model of the mevalonate cholesterol biosynthesis pathway. Journal of theoretical biology, 443, pp.157-176.
PMID: 29453968	He, P.P., Jiang, T., OuYang, X.P., Liang, Y.Q., Zou, J.Q., Wang, Y., Shen, Q.Q., Liao, L. and Zheng, X.L., 2018. Lipoprotein lipase: biosynthesis, regulatory factors, and its role in atherosclerosis and other diseases. Clinica Chimica Acta.
PMID: 29666476	Barben, M., Ail, D., Storti, F., Klee, K., Schori, C., Samardzija, M., Michalakis, S., Biel, M., Meneau, I., Blaser, F. and Barthelmes, D., 2018. Hif1a inactivation rescues photoreceptor degeneration induced by a chronic hypoxia-like stress. Cell Death & Differentiation, p.1.
PMID: 4701517	Hanker, J.S., Dixon, A.D. and Smiley, G.R., 1973. Acid phosphatase in the Golgi apparatus of cells forming extracellular matrix of hard tissues. Histochemie, 35(1), pp.39-50.
PMID: 6191326	Hayman, E.G., Pierschbacher, M.D., Ohgren, Y. and Ruoslahti, E., 1983. Serum spreading factor (vitronectin) is present at the cell surface and in tissues. Proceedings of the National Academy of Sciences, 80(13), pp.4003-4007.
PMID: 6218176	Gospodarowicz, D., Gonzalez, R. and Fujii, D.K., 1983. Are factors originating from serum, plasma, or cultured cells involved in the growth‐promoting effect of the extracellular matrix produced by cultured bovine corneal endothelial cells?. Journal of cellular physiology, 114(2), pp.191-202.
PMID: 6440757	Timpl, R., Fujiwara, S., Dziadek, M.A.R.I.E., Aumailley, M., Weber, S.A.B.I.N.E. and Engel, J.U.R.G.E.N., 1984. Laminin, proteoglycan, nidogen and collagen IV: structural models and molecular interactions. Basement membranes and cell movement, pp.25-43.
PMID: 7076416	Bridges, C.D., Alvarez, R.A. and Fong, S.L., 1982. Vitamin A in human eyes: amount, distribution, and composition. Investigative ophthalmology & visual science, 22(6), pp.706-714.
PMID: 8110772	Lamba, O.P., Borchman, D. and O'Brien, P.J., 1994. Fourier transform infrared study of the rod outer segment disk and plasma membranes of vertebrate retina. Biochemistry, 33(7), pp.1704-1712.
PMID: 8546712	WILLNOW, T.E., MOEHRING, J.M., INOCENCIO, N.M., MOEHRING, T.J. and Joachim, H.E.R.Z., 1996. The low-density-lipoprotein receptor-related protein (LRP) is processed by furin in vivo and in vitro. Biochemical Journal, 313(1), pp.71-76.
PMID: 8560269	Acton, S., Rigotti, A., Landschulz, K.T., Xu, S., Hobbs, H.H. and Krieger, M., 1996. Identification of scavenger receptor SR-BI as a high density lipoprotein receptor. Science, 271(5248), pp.518-520.
PMID: 8621059	Iozzo, R.V. and Murdoch, A.D., 1996. Proteoglycans of the extracellular environment: clues from the gene and protein side offer novel perspectives in molecular diversity and function. The FASEB Journal, 10(5), pp.598-614.
PMID: 8841383	Albert, A.D., Boesze-Battaglia, K., Paw, Z., Watts, A. and Epand, R.M., 1996. Effect of cholesterol on rhodopsin stability in disk membranes. Biochimica et Biophysica Acta (BBA)-Protein Structure and Molecular Enzymology, 1297(1), pp.77-82.
PMID: 8948474	Albert, A.D., Young, J.E. and Yeagle, P.L., 1996. Rhodopsin-cholesterol interactions in bovine rod outer segment disk membranes. Biochimica et Biophysica Acta (BBA)-Biomembranes, 1285(1), pp.47-55.
PMID:19696174	Kortvely, E., Hauck, S.M., Duetsch, G., Gloeckner, C.J., Kremmer, E., Alge-Priglinger, C.S., Deeg, C.A. and Ueffing, M., 2010. ARMS2 is a constituent of the extracellular matrix providing a link between familial and sporadic age-related macular degenerations. Investigative ophthalmology & visual science, 51(1), pp.79-88.
