# Supplementary material for: Repository of proposed pathways and protein–protein interaction networks in age-related macular degeneration
Source: NPJ Aging Mech Dis. 2020 Jan 7;6:2. doi: 10.1038/s41514-019-0039-5 (PMC6946811; doi:10.1038/s41514-019-0039-5)
Supplement: Supplementary file 3 — Supplementary Data 2 [file 41514_2019_39_MOESM3_ESM.xlsx]

## Sheet: Summary studies
Supplementary Data 2. List of genes linked to AMD. Sheet 1: Summary studies
(i) GWAS
Reference	PMID	Study details	Disease sub-types
Fritsche_2016	26691988	916144 cases vs 17832 controls	Advanced AMD	Internediate AMD	GA	Neovascular
Cheng_2015	25629512	4226 cases vs 10289 controls, East Asians	Neovascular
Fritsche_2013	23455636	>17100 cases vs 60000 controls, European & Asian	Neovascular	GA
Holliday_2013	23326517	4089 cases vs 20453 controls, Early AMD	Early AMD	Advanced AMD
Sobrin_2012	22705344	2594 cases vs 4234 controls, Advanced AMD	GA	Neovascular
Arakawa_2011	21909106	1536 cases vs 18894 controls, wet AMD Japan	Neovascular
Yu_2011	21665990	2594 cases vs 4134 controls, Advanced AMD	Advanced AMD
Kopplin_2010	20861866	1896 cases vs 1866 controls	(AMD)
Neale_2010	20385826	979 cases vs 1709 controls, Advanced AMD	Advanced AMD
Chen_2010	20385819	2157 cases vs 1150 controls	GA	Neovascular
Cipriani_2012	22694956	893 cases vs 2199 controls, Advanced AMD	Advanced AMD
Naj_2013	23577725	~2000 cases vs controls, *some genes specific for smokers/no-smokers	(AMD)
Logue_2014	24439028	*Re-analyses of alzheimer and AMD GWAS	//
(ii) Family linkage or candidate gene testing
Reference	PMID	Study details	Disease sub-types
Stone_2004	15269314	(402 cases vs 429 controls) *only fibulin genes were gentotypes	//
Ratnapriya_2014	24899048	(10337 cases vs 11174 controls) *exome sequencing	(early onset AMD!)
Zurdel_2002	11815350	(167 cases vs 517 controls) *onlyCST3 was genotypes/Wet AMD	Neovascular
Schultz_2003	14570714	(large AMD family) *only short locus genotyped	(early onset AMD!)
Seddon_2013	24036952	(1675 cases vs 745 controls) *exome sequencing of 681 genes/ Advanced AMD	Advanced AMD
Tuo_2004	15208270	85 cases vs 105 controls; only CX3CR1	//
Tuo_2006	16754848	460 advanced AMD cases vs 269 controls; only ERCC6	//
Hamdi_2001	12099691	173 cases vs 189 controls	GA
Yang_2008	18753640	different cases vs control studies (~140 -440 cases/controls)	GA
Zareparsi_2005	15829498	667 cases vs 439 controls; only TLR4	//
Haines_2006	16384981	399 cases vs 159 controls	some grade classifications included
Kondo_2009	19753309	140 cases vs 189 controls
Anand_2012	23185481	133 cases vs 80 controls
Baskol_2006	16374043	37 cases vs 29 controls
Blasiak_2012	23202958
Butler_2015	25893795
Cheng_2014	24535857
Duvvari_2016	27007659
Gotoh_2010	21191724
Gupta_2014	25050486
Lechanteur_2012	22815349
Liu_2013	23260260
Liutkeviciene_2015	24079541
Lu_2013	23557739
Ma_2015	26081444
Ma_2016	26796995
Oczos_2013	22956172
Söğüt_2013	23538572
Stone_2004	15269314
Thompson_2007	17591627
Wang_2012	23112570
Wang_2015	26503844
Yoneyama_2014	24865191
Zhang_2008	18541031
Zhou_2013	23868022

## Sheet: summary evidences
Supplementary Data 2. List of genes linked to AMD. Sheet 1: Summary evidences and scoring
AMD risk Gene	Score	Nr of times found as risk factor	Gene ID	Evidence (short)	Summary
132_BEST1	other macular dystrophy	0	BEST1	Monogenic/early MD	M/e MD	Best vitelliform macular dystrophy
133_IMPG2	other macular dystrophy	0	IMPG2	Monogenic/early MD	M/e MD	Adult-onset foveomacular vitelliform dystrophy
134_IMPG1	other macular dystrophy	0	IMPG1	Monogenic/early MD	M/e MD	Adult-onset foveomacular vitelliform dystrophy
135_PRPH2	other macular dystrophy	0	PRPH2	Monogenic/early MD	M/e MD	Adult-onset foveomacular vitelliform dystrophy
136_PROM1	other macular dystrophy	0	PROM1	Monogenic/early MD	M/e MD	Retinal macular dystrophy type 2	Stargardt disease
137_RP1L1	other macular dystrophy	0	RP1L1	Monogenic/early MD	M/e MD	Occult macular dystrophy
138_MFSD8	other macular dystrophy	0	MFSD8	Monogenic/early MD	M/e MD	Macular dystrophy
139_CDH3	other macular dystrophy	0	CDH3	Monogenic/early MD	M/e MD	EEM syndrome/Hypotrichosis with juvenile macular degeneration
140_ABCA4	other macular dystrophy	0	ABCA4	Monogenic/early MD	M/e MD	Stargardt disease
141_ELOVL4	other macular dystrophy	0	ELOVL4	Monogenic/early MD	M/e MD	Stargardt disease
142_CNGB3	other macular dystrophy	0	CNGB3	Monogenic/early MD	M/e MD	Stargardt disease
001_ARMS2	1	11	ARMS2	GWAS	>1 GWAS	Fritsche_2016	Fritsche_2013	Holliday_2013	Sobrin_2012	Arakawa_2011	Yu_2011	Kopplin_2010	Neale_2010	Chen_2010	Cipriani_2012	Naj_2013
002_HTRA1	1	8	HTRA1	GWAS	>1 GWAS & CGT	Fritsche_2016	Fritsche_2013	Holliday_2013	Yu_2011	Kopplin_2010	Neale_2010	Cipriani_2012	Gotoh_2010
003_CFH	1	14	CFH	GWAS	>1 GWAS & CGT	Fritsche_2016	Fritsche_2013	Holliday_2013	Sobrin_2012	Arakawa_2011	Yu_2011	Kopplin_2010	Neale_2010	Chen_2010	Tuo_2006	Cipriani_2012	Naj_2013	Wagner_2015	Zhang_2008
004_C2	1	8	C2	GWAS	>1 GWAS	Fritsche_2016	Fritsche_2013	Sobrin_2012	Yu_2011	Kopplin_2010	Neale_2010	Chen_2010	Cipriani_2012
005_CFB	1	8	CFB	GWAS	>1 GWAS	Fritsche_2016	Fritsche_2013	Sobrin_2012	Yu_2011	Neale_2010	Chen_2010	Cipriani_2012	Naj_2013
006_SKIV2L	1	5	SKIV2L	GWAS	>1 GWAS & CGT	Fritsche_2016	Kopplin_2010	Yoneyama_2014	Lu_2013	Liu_2013
007_C3	1	8	C3	GWAS	>1 GWAS & CGT	Fritsche_2016	Fritsche_2013	Sobrin_2012	Yu_2011	Kopplin_2010	Seddon_2013	Cipriani_2012	Wagner_2015
008_APOE	1	3	APOE	GWAS	>1 GWAS	Fritsche_2016	Fritsche_2013	Holliday_2013
009_SYN3	1	5	SYN3	GWAS	>1 GWAS	Fritsche_2016	Fritsche_2013	Yu_2011	Chen_2010	Neale_2010
010_TIMP3	1	1	TIMP3	GWAS	GWAS	Sorsby's fundus dystrophy	Fritsche_2013
011_CETP	1	6	CETP	GWAS	>1 GWAS	Fritsche_2016	Cheng_2015	Fritsche_2013	Yu_2011	Neale_2010	Chen_2010
012_CFI	1	8	CFI	GWAS	>1 GWAS & CGT	Fritsche_2016	Fritsche_2013	Sobrin_2012	Yu_2011	Neale_2010	Chen_2010	Seddon_2013	Cipriani_2012
014_LIPC	1	7	LIPC	GWAS	>1 GWAS & CGT	Fritsche_2016	Fritsche_2013	Yu_2011	Neale_2010	Chen_2010	Cipriani_2012	Wang_2015
015_ADAMTS9	1	2	ADAMTS9	GWAS	>1 GWAS	Fritsche_2016	Fritsche_2013
016_C9	1	3	C9	GWAS	GWAS & CGT	Fritsche_2016	Seddon_2013	Wagner_2015
017_VEGFA	1	5	VEGFA	GWAS	>1 GWAS & CGT	Fritsche_2016	Fritsche_2013	Yu_2011	Cipriani_2012	Gupta_2014
018_CTRB1	1	2	CTRB1	GWAS	GWAS & CGT	Fritsche_2016	Wagner_2015
020_SLC16A8	1	2	SLC16A8	GWAS	>1 GWAS	Fritsche_2016	Fritsche_2013
021_TNFRSF10A	1	3	TNFRSF10A	GWAS	>1 GWAS	Fritsche_2016	Fritsche_2013	Arakawa_2011
024_COL8A1	1	5	COL8A1	GWAS	>1 GWAS & CGT	Fritsche_2016	Fritsche_2013	Cipriani_2012	Neale_2010	Seddon_2014
025_TGFBR1	1	2	TGFBR1	GWAS	>1 GWAS	Fritsche_2016	Fritsche_2013
026_B3GALTL	1	3	B3GLCT	GWAS	>1 GWAS & CGT	Fritsche_2016	Fritsche_2013	Zhou_2013
027_MMP9	1	2	MMP9	GWAS	GWAS & CGT	Fritsche_2016	Liutkeviciene_2015
028_RAD51B	1	2	RAD51B	GWAS	>1 GWAS	Fritsche_2016	Fritsche_2013
110_NELFE	1	4	NELFE	GWAS	GWAS & CGT	Naj_2013	Ma_2015	Liu_2013	Kondo_2009
013_C20orf85	0.9	1	C20orf85	GWAS	GWAS	Fritsche_2016
019_CTRB2	0.9	1	CTRB2	GWAS	GWAS	Fritsche_2016
022_NPLOC4	0.9	1	NPLOC4	GWAS	GWAS	Fritsche_2016
023_TSPAN10	0.9	1	TSPAN10	GWAS	GWAS	Fritsche_2016
029_PILRA	0.9	2	PILRA	GWAS	>1 GWAS	Fritsche_2016	Logue_2014
065_FILIP1L	0.9	1	FILIP1L	GWAS	GWAS	Fritsche_2013
030_PILRB	0.8	1	PILRB	GWAS	GWAS	Fritsche_2016
031_RDH5	0.8	1	RDH5	GWAS	GWAS	Fritsche_2016
032_CD63	0.8	1	CD63	GWAS	GWAS	Fritsche_2016
033_RORB	0.8	1	RORB	GWAS	GWAS	Fritsche_2016
034_KMT2E	0.8	1	KMT2E	GWAS	GWAS	Fritsche_2016
035_SRPK2	0.8	1	SRPK2	GWAS	GWAS	Fritsche_2016
036_ACAD10	0.8	1	ACAD10	GWAS	GWAS	Fritsche_2016
039_COL4A3	0.8	2	COL4A3	GWAS	GWAS & CGT	Fritsche_2016	Wagner_2015
043_ABCA1	0.8	3	ABCA1	GWAS	>1 GWAS	Fritsche_2016	Neale_2010	Chen_2010
064_COL10A1	0.8	4	COL10A1	GWAS	>1 GWAS & CGT	Fritsche_2013	Yu_2011	Holliday_2013	Zuo_2012
143_ALDH1A2	0.8	3	ALDH1A2	GWAS	>1 GWAS	Yu_2011	Fritsche_2013	Neale_2010
037_ARHGAP21	0.7	1	ARHGAP21	GWAS	GWAS	Fritsche_2016
038_TRPM3	0.7	1	TRPM3	GWAS	GWAS	Fritsche_2016
040_CNN2	0.7	1	CNN2	GWAS	GWAS	Fritsche_2016
041_PRLR	0.7	1	PRLR	GWAS	GWAS	Fritsche_2016
042_SPEF2	0.7	1	SPEF2	GWAS	GWAS	Fritsche_2016
044_TMEM97	0.7	1	TMEM97	GWAS	GWAS	Fritsche_2016
045_VTN	0.7	1	VTN	GWAS	GWAS	Fritsche_2016
046_C6orf223	0.7	1	C6orf223	GWAS	GWAS	Cheng_2015
087_NOA1	0.7	1	NOA1	GWAS	GWAS	Arakawa_2011
088_POLR2B	0.7	1	POLR2B	GWAS	GWAS	Arakawa_2011
089_IGFBP7	0.7	1	IGFBP7	GWAS	GWAS	Arakawa_2011
104_NOTCH4	0.7	1	NOTCH4	GWAS	GWAS	Cipriani_2012
144_APOC1	0.7	1	APOC1	GWAS	GWAS	Fritsche_2013
145_MCUB	0.7	1	MCUB	GWAS	GWAS	Fritsche_2013
146_NT5DC1	0.7	1	NT5DC1	GWAS	GWAS	Fritsche_2013
147_PLA2G12A	0.7	2	PLA2G12A	GWAS	GWAS & CGT	Chen_2010	Wang_2012
148_RREB1	0.7	1	RREB1	GWAS	GWAS	Neale_2010
150_PRDM1	0.7	1	PRDM1	GWAS	GWAS	Holliday_2013
151_MTRNR2L13	0.7	1	MTRNR2L13	GWAS	GWAS	Holliday_2013
152_CLIC5	0.7	1	CLIC5	GWAS	GWAS	Holliday_2013
154_ADGRL3	0.7	1	ADGRL3	GWAS	GWAS	Holliday_2013
155_SCPEP1	0.7	1	SCPEP1	GWAS	GWAS	Naj_2013
047_SLC44A4	0.6	1	SLC44A4	GWAS	GWAS	Cheng_2015
083_TOMM40	0.6	2	TOMM40	GWAS	>1 GWAS	Holliday_2013	Cipriani_2012
090_FRK	0.6	1	FRK	GWAS	GWAS	Yu_2011
102_TNXB	0.6	1	TNXB	GWAS	GWAS	Cipriani_2012
103_FKBPL	0.6	1	FKBPL	GWAS	GWAS	Cipriani_2012
105_GOLGA2P5	0.6	1	GOLGA2P5	GWAS	GWAS	Cipriani_2012
106_ACTR6	0.6	1	ACTR6	GWAS	GWAS	Cipriani_2012
051_FUT3	0.5	1	FUT3	GWAS	GWAS	Cheng_2015
055_REST	0.5	2	REST	GWAS	>1 GWAS	Cheng_2015	Arakawa_2011
066_IER3	0.5	1	IER3	GWAS	GWAS	Fritsche_2013
067_DDR1	0.5	1	DDR1	GWAS	GWAS	Fritsche_2013
068_CD34	0.5	1	CD34	GWAS	GWAS	Holliday_2013
069_CD46	0.5	1	CD46	GWAS	GWAS	Holliday_2013
070_GLI2	0.5	1	GLI2	GWAS	GWAS	Holliday_2013
071_INHBB	0.5	1	INHBB	GWAS	GWAS	Holliday_2013
072_GLI3	0.5	1	GLI3	GWAS	GWAS	Holliday_2013
073_FAM84B	0.5	1	FAM84B	GWAS	GWAS	Holliday_2013
074_MBL2	0.5	1	MBL2	GWAS	GWAS	Holliday_2013
075_PCF11	0.5	1	PCF11	GWAS	GWAS	Holliday_2013
076_RAB30	0.5	1	RAB30	GWAS	GWAS	Holliday_2013
077_TYR	0.5	1	TYR	GWAS	GWAS	Holliday_2013
078_POSTN	0.5	1	POSTN	GWAS	GWAS	Holliday_2013
079_TRPC4	0.5	1	TRPC4	GWAS	GWAS	Holliday_2013
080_NMRK2	0.5	1	NMRK2	GWAS	GWAS	Holliday_2013
081_DAPK3	0.5	1	DAPK3	GWAS	GWAS	Holliday_2013
082_PVRL2	0.5	1	PVRL2	GWAS	GWAS	Holliday_2013
084_MBP	0.5	1	MBP	GWAS	GWAS	Sobrin_2012
085_TDRP	0.5	1	TDRP	GWAS	GWAS	Sobrin_2012
086_WTAP	0.5	1	WTAP	GWAS	GWAS	Sobrin_2012
095_LPL	0.5	3	LPL	GWAS	>1 GWAS & CGT	Neale_2010	Chen_2010	Lechanteur_2012
107_DNAJC27	0.5	1	DNAJC27	GWAS	GWAS	Naj_2013
108_OTOS	0.5	1	OTOS	GWAS	GWAS	Naj_2013
109_FSTL5	0.5	1	FSTL5	GWAS	GWAS	Naj_2013
111_FGF13	0.5	1	FGF13	GWAS	GWAS	Naj_2013
113_EYS	0.5	1	EYS	GWAS	GWAS	Naj_2013
115_ZCWPW1	0.5	1	ZCWPW1	GWAS	GWAS	Logue_2014
048_FGD6	0.4	1	FGD6	GWAS	GWAS	Cheng_2015
049_RHBDD1	0.4	1	RHBDD1	GWAS	GWAS	Cheng_2015
050_ZNF341	0.4	1	ZNF341	GWAS	GWAS	Cheng_2015
052_OR7G3	0.4	1	OR7G3	GWAS	GWAS	Cheng_2015
053_RASIP1	0.4	1	RASIP1	GWAS	GWAS	Cheng_2015
054_WBSCR17	0.4	1	WBSCR17	GWAS	GWAS	Cheng_2015
056_ICAM3	0.4	1	ICAM3	GWAS	GWAS	Cheng_2015
057_PCSK6	0.4	1	PCSK6	GWAS	GWAS	Cheng_2015
058_PDE1C	0.4	1	PDE1C	GWAS	GWAS	Cheng_2015
059_LSM5	0.4	1	LSM5	GWAS	GWAS	Cheng_2015
060_C1D	0.4	1	C1D	GWAS	GWAS	Cheng_2015
061_NALCN	0.4	1	NALCN	GWAS	GWAS	Cheng_2015
062_MFF	0.4	1	MFF	GWAS	GWAS	Cheng_2015
063_ZNF700	0.4	1	ZNF700	GWAS	GWAS	Cheng_2015
091_MYRIP	0.4	1	MYRIP	GWAS	GWAS	Kopplin_2010
112_GLIS3	0.4	1	GLIS3	GWAS	GWAS	Naj_2013
114_DGKI	0.4	1	DGKI	GWAS	GWAS	Naj_2013
116_ABCA7	0.4	1	ABCA7	GWAS	GWAS	Logue_2014
117_HGS	0.4	1	HGS	GWAS	GWAS	Logue_2014
118_TNF	0.4	1	TNF	GWAS	GWAS	Logue_2014
092_FADS1	0.3	1	FADS1	GWAS	GWAS	Neale_2010
093_FADS2	0.3	1	FADS2	GWAS	GWAS	Neale_2010
094_FADS3	0.3	1	FADS3	GWAS	GWAS	Neale_2010
097_FBN2	0.2	2	FBN2	Family_linkage_OR_candidate_gene_testing	>1CGT	Ratnapriya_2014	Duvvari_2016
098_CST3	0.2	2	CST3	Family_linkage_OR_candidate_gene_testing	>1CGT	Zurdel_2002	Butler_2015
099_HMCN1	0.2	2	HMCN1	Family_linkage_OR_candidate_gene_testing	>1CGT	Schultz_2003	Thompson_2007
100_CX3CR1	0.2	2	CX3CR1	Family_linkage_OR_candidate_gene_testing	>1CGT	Tuo_2004	Gupta_2014
101_ERCC6	0.2	2	ERCC6	Family_linkage_OR_candidate_gene_testing	>1CGT	Tuo_2006	Blasiak_2012
122_F13B	0.2	2	F13B	Family_linkage_OR_candidate_gene_testing	>1CGT	Wagner_2015	Zhang_2008
123_ASPM	0.2	2	ASPM	Family_linkage_OR_candidate_gene_testing	>1CGT	Wagner_2015	Zhang_2008
127_TLR3	0.2	3	TLR3	Family_linkage_OR_candidate_gene_testing	>1CGT	Yang_2008	Ma_2016	Cheng_2014
129_PON1	0.2	4	PON1	Family_linkage_OR_candidate_gene_testing	>1CGT	Oczos_2013	Söğüt_2013	Baskol_2006	Anand_2012
096_FBLN5	0.1	1	FBLN5	Family_linkage_OR_candidate_gene_testing	CGT	Stone_2004
119_ACE	0.1	1	ACE	Family_linkage_OR_candidate_gene_testing	CGT	Hamdi_2002
120_PELI3	0.1	1	PELI3	Family_linkage_OR_candidate_gene_testing	CGT	Wagner_2015
121_MSH5	0.1	1	MSH5	Family_linkage_OR_candidate_gene_testing	CGT	Wagner_2015
124_APOH	0.1	1	APOH	Family_linkage_OR_candidate_gene_testing	CGT	Wagner_2015
125_MUC1	0.1	1	MUC1	Family_linkage_OR_candidate_gene_testing	CGT	Wagner_2015
126_RNF123	0.1	1	RNF123	Family_linkage_OR_candidate_gene_testing	CGT	Wagner_2015
128_TLR4	0.1	1	TLR4	Family_linkage_OR_candidate_gene_testing	CGT	Zareparsi_2005
130_VLDLR	0.1	1	VLDLR	Family_linkage_OR_candidate_gene_testing	CGT	Haines_2006
131_SOD2	0.1	1	SOD2	Family_linkage_OR_candidate_gene_testing	CGT	Kondo_2009
149_CCR2	0.1	1	CCR2	Family_linkage_OR_candidate_gene_testing	CGT	Anand_2012
153_COL1A2	0.1	1	COL1A2	Family_linkage_OR_candidate_gene_testing	CGT	Zuo_2012
