# Supplementary material for: Repository of proposed pathways and protein–protein interaction networks in age-related macular degeneration
Source: NPJ Aging Mech Dis. 2020 Jan 7;6:2. doi: 10.1038/s41514-019-0039-5 (PMC6946811; doi:10.1038/s41514-019-0039-5)
Supplement: Supplementary file 4 — Supplementary Data 3 [file 41514_2019_39_MOESM4_ESM.xlsx]

## Sheet: Expression
Supplementary Data 3. Gene expression for 144 AMD risk genes in ocular tissues (neural retina and RPE/choroid)
Risk gene	Gene expression FANTOM 5: Retina	Whitmore: Neural retina	Whitmore: RPE choroid	EXPRESSED IN RETINA	MAX expressed in retina	Classification	FINAL CLASS
ARMS2	0	0.1331	0.0655523	NO		NO_T3	A_T3
HTRA1	140.9	186.457	170.206	YES	186.457	YES_T1	D_T1
CFH	56.7	3.80755	226.318	YES	226.318	YES_T1	E_T1
C2	28	0.841844	19.3108	YES	28	YES_T1	B_T1
CFB	38	3.00412	46.939	YES	46.939	YES_T2	E_T2
SKIV2L	58.2	9.01953	11.8544	YES	58.2	YES_T1	D_T1
C3	269.9	11.064	163.819	YES	269.9	YES_T1	E_T1
APOE	349.4	319.163	261.874	YES	349.4	YES_T1	D_T1
SYN3	4.8	0.0258677	0.396258	YES	4.8	YES_T2	A_T2
TIMP3	4167	27.332	1820.98	YES	4167	YES_T1	E_T1
CETP	22.2	0.0378865	10.9234	YES	22.2	YES_T2	B_T2
CFI	35.2	24.4225	57.5384	YES	57.5384	YES_T1	D_T1
LIPC	2.2	0.041171	0.767085	YES	2.2	YES_T2	A_T2
ADAMTS9	7	0.262072	6.49736	YES	7	YES_T1	B_T1
C9	107	0.00399511	0	YES	107	YES_T3	A_T3
VEGFA	134.9	105.99	67.6145	YES	134.9	YES_T1	D_T1
CTRB1	0	0	0	NO		NO_T2	A_T2
SLC16A8	77.4	2.12924	210.055	YES	210.055	YES_T2	E_RPEi_T2
TNFRSF10A	3.1	0.111844	1.67869	YES	3.1	YES_T1	B_T1
COL8A1	138.2	0.76538	69.9777	YES	138.2	YES_T1	B_T1
TGFBR1	25.5	3.37477	14.2773	YES	25.5	YES_T1	D_T1
B3GLCT	16.5	6.58713	3.98	YES	16.5	YES_T1	D_T1
MMP9	3.3	0.662164	1.52517	YES	3.3	YES_T2	B_T2
RAD51B	11.1	1.39748	1.813	YES	11.1	YES_T1	D_T1
NELFE	44	26.9823	37.8823	YES	44	YES_T2	D_T1
C20orf85	0	0	0	NO		NO_T3	A_T3
CTRB2	0	0	0.00765687	NO		NO_T2	A_T2
NPLOC4	82.6	21.1165	40.1029	YES	82.6	YES_T1	D_T1
TSPAN10	410.9	0.522013	103.927	YES	410.9	YES_T3	Bi_T3
PILRA	11.1	35.4843	38.6817	YES	38.6817	YES_T1	D_T1
FILIP1L	27.8	3.58412	16.4231	YES	27.8	YES_T1	D_T1
PILRB	0	35.4843	38.6817	YES	38.6817	YES_T1	D_T1
RDH5	385.4	105.133	610.278	YES	610.278	YES_T1	E_RPEi_T1
CD63	531.7	184.268	1085.86	YES	1085.86	YES_T1	E_T1
RORB	222.9	45.2344	16.2271	YES	222.9	YES_T3	D_T3
KMT2E	76.1	22.4317	15.1148	YES	76.1	YES_T1	D_T1
SRPK2	87.9	21.4383	11.923	YES	87.9	YES_T1	D_T1
ACAD10	25.8	8.63795	9.69451	YES	25.8	YES_T1	D_T1
COL4A3	42.1	20.383	15.1756	YES	42.1	YES_T2	D_T2
ABCA1	46.8	0.746316	0.412664	YES	46.8	YES_T1	A_T1
COL10A1	24.6	0.253626	5.46237	YES	24.6	YES_T3	B_T3
ALDH1A2	59.8	2.72206	31.2479	YES	59.8	YES_T1	E_T1
ARHGAP21	55	32.8028	19.0128	YES	55	YES_T1	D_T1
TRPM3	758.7	0.171585	4.8491	YES	758.7	YES_T3	B_T3
CNN2	118.5	6.81391	73.2897	YES	118.5	YES_T1	E_T1
PRLR	2.2	0.159538	0.260701	YES	2.2	YES_T2	A_T2
SPEF2	12.8	7.75487	2.92594	YES	12.8	YES_T1	D_T1
TMEM97	26.4	6.74848	6.65635	YES	26.4	YES_T1	D_T1
VTN	0	35.5984	8.6511	YES	35.5984	YES_T2	D_T2
C6orf223	1.8	0.294029	15.1343	YES	15.1343	YES_T3	B_T3
NOA1	N/A	7.27038	9.33315	YES	9.33315	YES_T1	D_T1
POLR2B	77.2	33.8262	29.6449	YES	77.2	YES_T1	D_T1
IGFBP7	3107.7	38.5942	1938.34	YES	3107.7	YES_T1	E_T1
NOTCH4	15.7	2.87351	28.3479	YES	28.3479	YES_T3	E_T3
APOC1	1.7	19.0937	33.2134	YES	33.2134	YES_T1	D_T1
MCUB	13.4	6.30092	7.55479	YES	13.4	YES_T1	D_T1
NT5DC1	48.3	12.9503	28.6667	YES	48.3	YES_T1	D_T1
PLA2G12A	31.5	15.5479	18.8715	YES	31.5	YES_T1	D_T1
RREB1	56.4	4.95956	7.44368	YES	56.4	YES_T1	D_T1
PRDM1	18.2	0.497812	3.82104	YES	18.2	YES_T1	B_T1
MTRNR2L13	0.4	#N/A	#N/A	NO		NO_T4	#N/A
CLIC5	45.8	9.68964	14.1464	YES	45.8	YES_T1	D_T1
ADGRL3	3.1	6.56351	1.19504	YES	6.56351	YES_T2	F_T2
SCPEP1	57.4	8.84338	42.7265	YES	57.4	YES_T1	D_T1
SLC44A4	0	0.0809627	0.590282	NO		NO_T2	A_T2
TOMM40	6.8	32.5891	22.4239	YES	32.5891	YES_T1	D_T1
FRK	1	0.239023	0.809118	NO		NO_T1	A_T1
TNXB	32.6	0.703902	4.97603	YES	32.6	YES_T1	B_T1
FKBPL	2.1	1.33693	0.233453	YES	2.1	YES_T1	C_T1
GOLGA2P5	29.9	15.1416	9.4801	YES	29.9	YES_T1	#N/A
ACTR6	16.3	19.8367	16.0182	YES	19.8367	YES_T1	D_T1
FUT3	0.1	30.9395	0.281158	YES	30.9395	YES_T2	C_T2
REST	34.5	4.35609	6.22165	YES	34.5	YES_T1	D_T1
IER3	72.5	2.26972	2.45268	YES	72.5	YES_T2	D_T2
DDR1	29.4	53.8627	17.8909	YES	53.8627	YES_T1	D_T1
CD34	77.1	4.03123	48.44	YES	77.1	YES_T1	E_T1
CD46	248.4	43.2221	75.9615	YES	248.4	YES_T1	D_T1
GLI2	7.9	0.063985	1.3296	YES	7.9	YES_T2	B_T2
INHBB	0.1	1.29495	3.51204	YES	3.51204	YES_T2	D_T2
GLI3	13.5	1.06001	1.47205	YES	13.5	YES_T1	B_T1
FAM84B	47.9	16.0478	24.9771	YES	47.9	YES_T1	D_T1
MBL2	0	0.00593945	0.00268984	NO		NO_T3	A_T3
PCF11	39.7	11.4754	8.05975	YES	39.7	YES_T1	D_T1
RAB30	62.5	5.35431	4.27488	YES	62.5	YES_T1	D_T1
TYR	219.6	0.178459	88.7994	YES	219.6	YES_T3	B_T3
POSTN	1.9	0.0233313	3.10175	YES	3.10175	YES_T1	B_T1
TRPC4	0.8	0.137971	0.486129	NO		NO_T2	A_T2
NMRK2	10.3	0.666779	10.4517	YES	10.4517	YES_T3	B_T3
DAPK3	32.8	16.6438	20.4855	YES	32.8	YES_T1	D_T1
PVRL2	61.7	#N/A	#N/A	YES	61.7	YES_T1	#N/A
MBP	198.6	6.2114	26.2719	YES	198.6	YES_T1	D_T1
TDRP	27.4	11.8184	21.9313	YES	27.4	YES_T1	D_T1
WTAP	123	26.9487	59.0666	YES	123	YES_T1	D_T1
LPL	125.9	9.8769	115.708	YES	125.9	YES_T1	E_T1
DNAJC27	10.7	11.1857	2.78619	YES	11.1857	YES_T1	D_T1
OTOS	0.5	0.176343	0	NO		NO_T3	A_T3
FSTL5	49	62.9671	0.43283	YES	62.9671	YES_T3	C_T3
FGF13	19.3	8.34594	5.15459	YES	19.3	YES_T1	D_T1
EYS	40.9	11.4688	0.113293	YES	40.9	YES_T3	Ci_T3
ZCWPW1	5.2	1.84301	2.48441	YES	5.2	YES_T1	D_T1
FGD6	17.4	1.04688	2.02753	YES	17.4	YES_T1	B_T1
RHBDD1	26.3	4.25327	6.54304	YES	26.3	YES_T1	D_T1
ZNF341	7.4	1.72043	1.52696	YES	7.4	YES_T2	D_T2
OR7G3	Not expr.	0	0	NO		NO_T4	A_T4
RASIP1	9.6	0.752265	0.223076	YES	9.6	YES_T1	A_T1
WBSCR17	6.2	#N/A	#N/A	YES	6.2	YES_T2	#N/A
ICAM3	5.2	1.26686	0.254424	YES	5.2	YES_T1	C_T1
PCSK6	17	1.22213	0.336069	YES	17	YES_T1	C_T1
PDE1C	51.8	4.12547	15.4788	YES	51.8	YES_T2	D_T2
LSM5	20.7	9.32594	9.90821	YES	20.7	YES_T1	D_T1
C1D	5	19.6	22.9645	YES	22.9645	YES_T1	D_T1
NALCN	23.6	6.30795	10.2541	YES	23.6	YES_T2	D_T2
MFF	100.8	47.7453	46.6528	YES	100.8	YES_T1	D_T1
ZNF700	13	4.89114	4.76175	YES	13	YES_T1	D_T1
MYRIP	151.3	5.45477	82.352	YES	151.3	YES_T1	E_T1
GLIS3	29.8	1.0937	5.56365	YES	29.8	YES_T2	B_T2
DGKI	39.8	4.29005	0.441409	YES	39.8	YES_T3	C_T3
ABCA7	92.9	112.901	18.1026	YES	112.901	YES_T1	F_T1
HGS	38.3	28.394	26.5058	YES	38.3	YES_T1	D_T1
TNF	1.9	0.0246586	0.586615	YES	1.9	YES_T3	A_T3
FADS1	130.3	25.2125	71.3139	YES	130.3	YES_T1	D_T1
FADS2	154.2	42.3806	180.335	YES	180.335	YES_T1	D_T1
FADS3	50.2	35.7005	51.0479	YES	51.0479	YES_T1	D_T1
FBN2	33.6	0.366113	1.10984	YES	33.6	YES_T2	B_T2
CST3	5677	98.2221	4282.7	YES	5677	YES_T1	E_T1
HMCN1	9.5	0.257798	1.39481	YES	9.5	YES_T1	B_T1
CX3CR1	25.7	0.524883	1.15393	YES	25.7	YES_T1	B_T1
ERCC6	27.5	5.33801	4.7345	YES	27.5	YES_T1	D_T1
F13B	0	0	0	NO		NO_T3	A_T3
ASPM	0.1	0.0230887	0.0946454	NO		NO_T2	A_T2
TLR3	13.2	0.856508	3.18679	YES	13.2	YES_T1	B_T1
PON1	7.6	0.051576	10.8302	YES	10.8302	YES_T3	B_T3
FBLN5	188.3	0.691905	113.673	YES	188.3	YES_T1	B_T1
ACE	8.7	1.25876	1.46413	YES	8.7	YES_T1	D_T1
PELI3	17.7	11.1702	4.3986	YES	17.7	YES_T1	D_T1
MSH5	30.2	9.51987	3.48442	YES	30.2	YES_T3	D_RETINAi_T3
APOH	0	0.00429817	0	NO		NO_T3	A_T3
MUC1	3	0.862014	4.48106	YES	4.48106	YES_T1	B_T1
RNF123	15.7	8.90365	8.22631	YES	15.7	YES_T1	D_T1
TLR4	49.6	2.164	13.158	YES	49.6	YES_T1	E_T1
VLDLR	45.5	18.5167	12.9403	YES	45.5	YES_T1	D_T1
SOD2	187.3	49.7415	419.338	YES	419.338	YES_T1	E_T1
CCR2	3.1	0.0203527	1.02209	YES	3.1	YES_T1	A_T1
COL1A2	170.7	1.53972	97.0062	YES	170.7	YES_T1	E_T1
