# Supplementary material for: Repository of proposed pathways and protein–protein interaction networks in age-related macular degeneration
Source: NPJ Aging Mech Dis. 2020 Jan 7;6:2. doi: 10.1038/s41514-019-0039-5 (PMC6946811; doi:10.1038/s41514-019-0039-5)
Supplement: Supplementary file 5 — Supplementary Data 4 [file 41514_2019_39_MOESM5_ESM.xlsx]

## Sheet: Interaction and homeostasis
Supplementary Data 4. Direct binary protein interactions for all 130 AMD risk gene products (proteins) expressed in neural retina and/or RPE/choroid.
AMD risk gene	Expression RPE/choroid	Expression neural retina	Homeostasis and cell death	gene ID partner	Expression RPE/choroid	Expression neural retina	Homeostasis and cell death	3D stuctural evidence
ARMS2	0.0655523	0.1331	ECM homeostasis	COL1A1	41.2455	0.475579	ECM homeostasis
ARMS2	0.0655523	0.1331	ECM homeostasis	COL4A2	75.6353	3.91476	ECM homeostasis
ARMS2	0.0655523	0.1331	ECM homeostasis	EMILIN2	9.10221	0.117449	ECM homeostasis
ARMS2	0.0655523	0.1331	ECM homeostasis	FBLN1	461.528	1.6652	ECM homeostasis
ARMS2	0.0655523	0.1331	ECM homeostasis	FN1	78.8273	3.32205	ECM homeostasis
ARMS2	0.0655523	0.1331	ECM homeostasis	HMCN1	1.39481	0.257798	ECM homeostasis
ARMS2	0.0655523	0.1331	ECM homeostasis	METTL27	42.013	29.7321	DEVELOPMENTAL
HTRA1	170.206	186.457	ECM homeostasis	APOE	261.874	319.163	Cholesterol homeostasis
HTRA1	170.206	186.457	ECM homeostasis	CSNK2B	94.9288	70.2661	GENERAL SIGNALING
HTRA1	170.206	186.457	ECM homeostasis	FAM46A	3.28014	5.56624	UNKNOWN
HTRA1	170.206	186.457	ECM homeostasis	IMPDH1	14.2611	167.499	RETINAL GTP
HTRA1	170.206	186.457	ECM homeostasis	NOS3	9.3471	0.729944	Choroidal homeostasis
HTRA1	170.206	186.457	ECM homeostasis	XIAP	8.50061	20.9772	Proteostasis
CFH	226.318	3.80755	Parainflammation	C3	163.819	11.064	Parainflammation	exp. structure
CFH	226.318	3.80755	Parainflammation	CFI	57.5384	24.4225	Parainflammation	exp. structure
CFH	226.318	3.80755	Parainflammation	EP300	13.6209	16.9275	TRANSCRIPTION
CFH	226.318	3.80755	Parainflammation	GRB2	47.2466	27.5724	GENERAL SIGNALING
CFH	226.318	3.80755	Parainflammation	PTX3	208.833	0.795778	Parainflammation
CFH	226.318	3.80755	Parainflammation	SELL	8.04326	0.954865	Choroidal homeostasis
CFH	226.318	3.80755	Parainflammation	SMAD3	26.0377	3.63876	TRANSCRIPTION
CFH	226.318	3.80755	Parainflammation	YTHDC1	13.944	20.0266	SPLICING
CFH	226.318	3.80755	Parainflammation	ZBTB16	21.2411	2.58	Proteostasis
C2	19.3108	0.841844	Parainflammation	C4B	15.3478	2.12414	Parainflammation	with dom-dom model
C2	19.3108	0.841844	Parainflammation	EBP	36.032	32.41	Cholesterol homeostasis
C2	19.3108	0.841844	Parainflammation	ERGIC3	108.106	65.6532	VESICLE TRANSPORT
C2	19.3108	0.841844	Parainflammation	MUC1	4.48106	0.862014	ECM homeostasis
C2	19.3108	0.841844	Parainflammation	NAALADL2	1.24127	0.843693	METABOLISM OF AMINO ACIDS
C2	19.3108	0.841844	Parainflammation	SEC11C	76.5583	99.1852	PEPTIDASE
C2	19.3108	0.841844	Parainflammation	SLC35C2	20.0526	25.0029	Choroidal homeostasis
C2	19.3108	0.841844	Parainflammation	STOM	315.943	9.4424	ION CHANNEL
CFB	46.939	3.00412	Parainflammation	C3	163.819	11.064	Parainflammation	exp. structure
CFB	46.939	3.00412	Parainflammation	CFD	32.0656	1.40332	Parainflammation	exp. structure
CFB	46.939	3.00412	Parainflammation	CFP	5.77203	1.16045	Parainflammation
CFB	46.939	3.00412	Parainflammation	LAMC3	11.5024	0.160151	ECM homeostasis
CFB	46.939	3.00412	Parainflammation	LAMTOR5	138.324	86.6587	Autophagy	exp. structure
CFB	46.939	3.00412	Parainflammation	RPA2	31.7116	31.5041	DNA DAMAGE
SKIV2L	11.8544	9.01953	Autophagy	CACNB3	4.42746	7.19565	ION CHANNEL
SKIV2L	11.8544	9.01953	Autophagy	CDK11A	20.7742	19.4224	D6_Apoptosis
SKIV2L	11.8544	9.01953	Autophagy	CDKL5	0.728742	4.80122	DEVELOPMENTAL
SKIV2L	11.8544	9.01953	Autophagy	EXOSC10	20.1286	26.7943	MRNA METABOLISM
SKIV2L	11.8544	9.01953	Autophagy	EXOSC4	20.1861	8.49559	MRNA METABOLISM
SKIV2L	11.8544	9.01953	Autophagy	GALNT13	0.084753	5.83178	ECM homeostasis
SKIV2L	11.8544	9.01953	Autophagy	PMPCA	21.8932	17.041	Energy homeostasis and mitophagy
SKIV2L	11.8544	9.01953	Autophagy	SNRPB	68.7558	38.6022	SPLICING
SKIV2L	11.8544	9.01953	Autophagy	TSSK2	0.49647	2.16615	DEVELOPMENTAL
SKIV2L	11.8544	9.01953	Autophagy	WDR1	107.589	82.267	CYTOSKELETON
SKIV2L	11.8544	9.01953	Autophagy	XRN1	5.81469	6.94503	MRNA METABOLISM
C3	163.819	11.064	Parainflammation	CD46	75.9615	43.2221	Parainflammation	exp. structure
C3	163.819	11.064	Parainflammation	CD55	27.5046	7.28596	Parainflammation	exp. structure
C3	163.819	11.064	Parainflammation	CFB	46.939	3.00412	Parainflammation	exp. structure
C3	163.819	11.064	Parainflammation	CFH	226.318	3.80755	Parainflammation	exp. structure
C3	163.819	11.064	Parainflammation	CFI	57.5384	24.4225	Parainflammation	exp. structure
C3	163.819	11.064	Parainflammation	CFP	5.77203	1.16045	Parainflammation
C3	163.819	11.064	Parainflammation	CR1	2.8182	0.0186048	Parainflammation	exp. structure
C3	163.819	11.064	Parainflammation	EFEMP2	50.825	12.4819	ECM homeostasis
C3	163.819	11.064	Parainflammation	ITGAM	4.59048	0.280034	Phagocytosis	exp. structure
C3	163.819	11.064	Parainflammation	ITGAX	3.2379	0.555734	Phagocytosis
C3	163.819	11.064	Parainflammation	ITGB2	51.098	2.10042	Phagocytosis
C3	163.819	11.064	Parainflammation	PLEKHF2	6.07933	11.7062	Phagocytosis
C3	163.819	11.064	Parainflammation	TGM2	759.551	6.39717	Energy homeostasis and mitophagy
C3	163.819	11.064	Parainflammation	VSIG4	100.983	1.66237	Phagocytosis	exp. structure
APOE	261.874	319.163	Cholesterol homeostasis	A2M	452.374	65.2234	Lipid homeostasis
APOE	261.874	319.163	Cholesterol homeostasis	ACTG1	1203.43	614.075	CYTOSKELETON
APOE	261.874	319.163	Cholesterol homeostasis	ANKH	44.5385	39.5022	ECM homeostasis
APOE	261.874	319.163	Cholesterol homeostasis	APOE	261.874	319.163	Cholesterol homeostasis
APOE	261.874	319.163	Cholesterol homeostasis	ARFGAP1	28.6538	33.4079	VESICLE TRANSPORT
APOE	261.874	319.163	Cholesterol homeostasis	CDC37	99.458	78.2713	Proteostasis
APOE	261.874	319.163	Cholesterol homeostasis	CSNK2A1	27.2783	24.4978	GENERAL SIGNALING
APOE	261.874	319.163	Cholesterol homeostasis	CYP2C8	0.837122	3.41156	Energy homeostasis and mitophagy
APOE	261.874	319.163	Cholesterol homeostasis	ECSIT	25.755	31.3104	Energy homeostasis and mitophagy
APOE	261.874	319.163	Cholesterol homeostasis	ELAVL1	25.3365	26.0728	MRNA METABOLISM
APOE	261.874	319.163	Cholesterol homeostasis	EPN2	10.8216	13.3234	Choroidal homeostasis
APOE	261.874	319.163	Cholesterol homeostasis	FARSA	24.1221	29.8643	Proteostasis
APOE	261.874	319.163	Cholesterol homeostasis	FBXL12	9.93298	4.46637	Proteostasis
APOE	261.874	319.163	Cholesterol homeostasis	FXYD7	0.352815	2.16881	ION CHANNEL
APOE	261.874	319.163	Cholesterol homeostasis	GCDH	12.9688	6.67913	METABOLISM OF AMINO ACIDS
APOE	261.874	319.163	Cholesterol homeostasis	HP	4.4164	0.277762	Antioxidants
APOE	261.874	319.163	Cholesterol homeostasis	HTRA1	170.206	186.457	ECM homeostasis
APOE	261.874	319.163	Cholesterol homeostasis	IFIT3	12.928	3.33475	D6_Apoptosis
APOE	261.874	319.163	Cholesterol homeostasis	IFIT5	7.79509	5.61416	D6_Apoptosis
APOE	261.874	319.163	Cholesterol homeostasis	IQSEC1	25.2412	73.7269	CYTOSKELETON
APOE	261.874	319.163	Cholesterol homeostasis	LCAT	24.03	5.21932	Cholesterol homeostasis
APOE	261.874	319.163	Cholesterol homeostasis	LDLR	19.6467	6.24687	Cholesterol homeostasis
APOE	261.874	319.163	Cholesterol homeostasis	LONP1	30.7951	32.246	Proteostasis
APOE	261.874	319.163	Cholesterol homeostasis	LOXL4	2.34673	2.60842	ECM homeostasis
APOE	261.874	319.163	Cholesterol homeostasis	LRP2	7.16503	11.2653	Cholesterol homeostasis
APOE	261.874	319.163	Cholesterol homeostasis	LRP8	36.4144	8.81311	Cholesterol homeostasis
APOE	261.874	319.163	Cholesterol homeostasis	MAPT	2.43696	58.3655	Proteostasis
APOE	261.874	319.163	Cholesterol homeostasis	MAST1	0.247267	23.1924	CYTOSKELETON
APOE	261.874	319.163	Cholesterol homeostasis	MID1IP1	25.2735	8.88859	Lipid homeostasis
APOE	261.874	319.163	Cholesterol homeostasis	NEFM	1.08169	269.399	CYTOSKELETON
APOE	261.874	319.163	Cholesterol homeostasis	NOS3	9.3471	0.729944	Choroidal homeostasis
APOE	261.874	319.163	Cholesterol homeostasis	PCMT1	52.4153	70.5942	Proteostasis
APOE	261.874	319.163	Cholesterol homeostasis	PDCD4	29.8443	45.8444	D6_Apoptosis
APOE	261.874	319.163	Cholesterol homeostasis	PLEKHA6	41.9359	17.3934	UNKNOWN
APOE	261.874	319.163	Cholesterol homeostasis	PRAM1	1.66946	1.76285	Phagocytosis
APOE	261.874	319.163	Cholesterol homeostasis	PRDX2	168.152	351.884	Antioxidants
APOE	261.874	319.163	Cholesterol homeostasis	PSEN1	16.4904	10.2709	Proteostasis
APOE	261.874	319.163	Cholesterol homeostasis	RHEB	60.7819	51.5131	D6_Apoptosis
APOE	261.874	319.163	Cholesterol homeostasis	RNF32	0.702836	1.57555	UNKNOWN
APOE	261.874	319.163	Cholesterol homeostasis	RPL4	909.077	473.531	Proteostasis
APOE	261.874	319.163	Cholesterol homeostasis	ST13	143.328	100.609	Proteostasis
APOE	261.874	319.163	Cholesterol homeostasis	TIMM29	8.30718	7.97452	Energy homeostasis and mitophagy
APOE	261.874	319.163	Cholesterol homeostasis	TMCC2	29.6052	46.1593	Proteostasis
APOE	261.874	319.163	Cholesterol homeostasis	TYRO3	7.04065	4.36919	ECM homeostasis
APOE	261.874	319.163	Cholesterol homeostasis	ZNF558	7.15553	8.14916	TRANSCRIPTION
SYN3	0.396258	0.0258677	NEURONAL/SYNAPSE	C9orf72	7.3915	16.536	Autophagy
SYN3	0.396258	0.0258677	NEURONAL/SYNAPSE	MORF4L1	250.637	177.844	TRANSCRIPTION
SYN3	0.396258	0.0258677	NEURONAL/SYNAPSE	MORF4L2	120.096	80.2762	TRANSCRIPTION
SYN3	0.396258	0.0258677	NEURONAL/SYNAPSE	NOS1AP	2.18439	4.82288	Choroidal homeostasis
SYN3	0.396258	0.0258677	NEURONAL/SYNAPSE	PIAS2	7.23441	7.44188	TRANSCRIPTION
TIMP3	1820.98	27.332	ECM homeostasis	ADAM17	8.79214	8.8088	ECM homeostasis	exp. structure
TIMP3	1820.98	27.332	ECM homeostasis	MMP2	122.251	10.6805	ECM homeostasis
CETP	10.9234	0.0378865	Cholesterol homeostasis	EWSR1	96.3654	108.73	TRANSCRIPTION
CFI	57.5384	24.4225	Parainflammation	C3	163.819	11.064	Parainflammation	exp. structure
CFI	57.5384	24.4225	Parainflammation	CFH	226.318	3.80755	Parainflammation	exp. structure
LIPC	0.767085	0.041171	Lipid homeostasis	LRP1	176.816	33.1635	Phagocytosis
LIPC	0.767085	0.041171	Lipid homeostasis	ADHFE1	18.3239	6.28161	Energy homeostasis and mitophagy
C9	0	0.00399511	Parainflammation	CD59	525.615	100.926	Parainflammation
C9	0	0.00399511	Parainflammation	CLU	1321.29	673.245	Proteostasis
C9	0	0.00399511	Parainflammation	LAMTOR5	138.324	86.6587	Autophagy
SLC16A8	210.055	2.12924	Energy homeostasis and mitophagy	DNAJB9	33.0069	21.4367	Proteostasis
SLC16A8	210.055	2.12924	Energy homeostasis and mitophagy	RAB1A	92.6446	52.1951	Autophagy
VEGFA	67.6145	105.99	Choroidal homeostasis	ADAMTS1	42.1606	8.95549	ECM homeostasis
VEGFA	67.6145	105.99	Choroidal homeostasis	CRYAB	584.563	231.206	Proteostasis
VEGFA	67.6145	105.99	Choroidal homeostasis	CTGF	227.704	3.62571	ECM homeostasis
VEGFA	67.6145	105.99	Choroidal homeostasis	ELAVL1	25.3365	26.0728	MRNA METABOLISM
VEGFA	67.6145	105.99	Choroidal homeostasis	FLT1	53.5617	25.915	Choroidal homeostasis	exp. structure
VEGFA	67.6145	105.99	Choroidal homeostasis	GPC1	9.22526	15.9069	Energy homeostasis and mitophagy
VEGFA	67.6145	105.99	Choroidal homeostasis	HNRNPD	86.3412	81.1018	MRNA METABOLISM
VEGFA	67.6145	105.99	Choroidal homeostasis	IGFBP7	1938.34	38.5942	Choroidal homeostasis
VEGFA	67.6145	105.99	Choroidal homeostasis	KDR	35.7888	56.1381	Choroidal homeostasis	model
VEGFA	67.6145	105.99	Choroidal homeostasis	LYVE1	55.9385	0.171764	Choroidal homeostasis
VEGFA	67.6145	105.99	Choroidal homeostasis	NRP1	80.9106	3.70264	Choroidal homeostasis	exp. structure
VEGFA	67.6145	105.99	Choroidal homeostasis	NRP2	55.0222	2.33851	Choroidal homeostasis	exp. structure
VEGFA	67.6145	105.99	Choroidal homeostasis	PGF	27.9161	1.67097	Choroidal homeostasis	model
VEGFA	67.6145	105.99	Choroidal homeostasis	PRRG4	2.14408	0.0358529	UNKNOWN
VEGFA	67.6145	105.99	Choroidal homeostasis	SPARC	370.95	48.3796	ECM homeostasis
VEGFA	67.6145	105.99	Choroidal homeostasis	U2AF1	77.1842	76.2816	SPLICING
VEGFA	67.6145	105.99	Choroidal homeostasis	VEGFA	67.6145	105.99	Choroidal homeostasis
VEGFA	67.6145	105.99	Choroidal homeostasis	VEGFB	143.018	86.9814	Choroidal homeostasis	model
VEGFA	67.6145	105.99	Choroidal homeostasis	VPS35	27.4466	54.5701	D6_Apoptosis
VEGFA	67.6145	105.99	Choroidal homeostasis	VTN	8.6511	35.5984	ECM homeostasis
TNFRSF10A	1.67869	0.111844	D6_Apoptosis	ARAP1	47.6277	29.852	CYTOSKELETON
TNFRSF10A	1.67869	0.111844	D6_Apoptosis	BCL10	3.74254	1.60176	D6_Apoptosis
TNFRSF10A	1.67869	0.111844	D6_Apoptosis	CASP8	4.17124	0.696047	D6_Apoptosis
TNFRSF10A	1.67869	0.111844	D6_Apoptosis	DAP3	35.497	42.7976	D5_Anoikis
TNFRSF10A	1.67869	0.111844	D6_Apoptosis	FADD	9.37628	5.53087	D6_Apoptosis	with dom-dom model
TNFRSF10A	1.67869	0.111844	D6_Apoptosis	TNFSF10	34.6026	1.64004	D6_Apoptosis	exp. structure
COL8A1	69.9777	0.76538	ECM homeostasis	ADAMTSL4	38.7533	0.930326	ECM homeostasis
COL8A1	69.9777	0.76538	ECM homeostasis	ARAP3	14.0066	4.93411	CYTOSKELETON
COL8A1	69.9777	0.76538	ECM homeostasis	ARMC5	4.70271	6.45217	DEVELOPMENTAL
COL8A1	69.9777	0.76538	ECM homeostasis	C11orf1	12.8419	12.4497	UNKNOWN
COL8A1	69.9777	0.76538	ECM homeostasis	C19orf54	3.74182	4.1337	UNKNOWN
COL8A1	69.9777	0.76538	ECM homeostasis	C22orf39	14.9418	16.443	UNKNOWN
COL8A1	69.9777	0.76538	ECM homeostasis	C9orf24	0.212448	2.22149	UNKNOWN
COL8A1	69.9777	0.76538	ECM homeostasis	CIDEB	13.4301	6.60409	D6_Apoptosis
COL8A1	69.9777	0.76538	ECM homeostasis	COL8A1	69.9777	0.76538	ECM homeostasis
COL8A1	69.9777	0.76538	ECM homeostasis	COL8A2	91.1169	0.799699	ECM homeostasis
COL8A1	69.9777	0.76538	ECM homeostasis	CYSRT1	0.523423	1.34609	UNKNOWN
COL8A1	69.9777	0.76538	ECM homeostasis	DAZAP2	148.091	63.5488	UNKNOWN
COL8A1	69.9777	0.76538	ECM homeostasis	EFEMP2	50.825	12.4819	ECM homeostasis
COL8A1	69.9777	0.76538	ECM homeostasis	FAM86C1	2.23349	1.38053	UNKNOWN
COL8A1	69.9777	0.76538	ECM homeostasis	FBLN2	15.7847	0.794575	ECM homeostasis
COL8A1	69.9777	0.76538	ECM homeostasis	FBXO34	10.2008	15.243	Proteostasis
COL8A1	69.9777	0.76538	ECM homeostasis	FRS3	5.25117	11.6752	DEVELOPMENTAL
COL8A1	69.9777	0.76538	ECM homeostasis	GLRX3	27.0453	24.3796	Proteostasis
COL8A1	69.9777	0.76538	ECM homeostasis	GLYR1	77.3514	172.022	TRANSCRIPTION
COL8A1	69.9777	0.76538	ECM homeostasis	INCA1	2.22396	0.948971	D6_Apoptosis
COL8A1	69.9777	0.76538	ECM homeostasis	KLHL12	17.4862	19.0554	ECM homeostasis
COL8A1	69.9777	0.76538	ECM homeostasis	KLHL20	7.00353	6.61517	Choroidal homeostasis
COL8A1	69.9777	0.76538	ECM homeostasis	KRT40	0.0899458	5.75115	ECM homeostasis
COL8A1	69.9777	0.76538	ECM homeostasis	LIMS1	10.0921	3.75612	Choroidal homeostasis
COL8A1	69.9777	0.76538	ECM homeostasis	NADSYN1	22.9379	8.84569	Energy homeostasis and mitophagy
COL8A1	69.9777	0.76538	ECM homeostasis	NOTCH2NL	25.1229	13.6357	DEVELOPMENTAL
COL8A1	69.9777	0.76538	ECM homeostasis	NOV	2.30345	1.30368	Energy homeostasis and mitophagy
COL8A1	69.9777	0.76538	ECM homeostasis	POU4F2	0.0114893	5.64521	DEVELOPMENTAL
COL8A1	69.9777	0.76538	ECM homeostasis	PPARA	9.19119	10.8775	Lipid homeostasis
COL8A1	69.9777	0.76538	ECM homeostasis	RBPMS	87.2905	27.8859	TRANSCRIPTION
COL8A1	69.9777	0.76538	ECM homeostasis	REL	1.46068	3.08173	Parainflammation
COL8A1	69.9777	0.76538	ECM homeostasis	RGS20	7.42991	6.93273	GENERAL SIGNALING
COL8A1	69.9777	0.76538	ECM homeostasis	RHBDD2	97.147	61.7995	DEVELOPMENTAL
COL8A1	69.9777	0.76538	ECM homeostasis	SLC35A2	14.415	5.12157	METABOLISM
COL8A1	69.9777	0.76538	ECM homeostasis	SP4	3.54396	8.02262	TRANSCRIPTION
COL8A1	69.9777	0.76538	ECM homeostasis	SPRY4	24.4456	3.32686	DEVELOPMENTAL
COL8A1	69.9777	0.76538	ECM homeostasis	TMEM256	132.712	41.286	UNKNOWN
COL8A1	69.9777	0.76538	ECM homeostasis	TRIM35	4.77278	5.55934	D6_Apoptosis
COL8A1	69.9777	0.76538	ECM homeostasis	UBQLN2	18.959	28.1028	Proteostasis
COL8A1	69.9777	0.76538	ECM homeostasis	UBQLN4	13.8757	17.1602	Proteostasis
COL8A1	69.9777	0.76538	ECM homeostasis	VAC14	16.5909	16.5469	GENERAL SIGNALING
COL8A1	69.9777	0.76538	ECM homeostasis	YPEL3	78.91	115.141	D6_Apoptosis
COL8A1	69.9777	0.76538	ECM homeostasis	ZNF720	8.09212	7.18628	TRANSCRIPTION
COL8A1	69.9777	0.76538	ECM homeostasis	ZNF774	0.545942	1.16749	TRANSCRIPTION
COL8A1	69.9777	0.76538	ECM homeostasis	ZNHIT1	81.328	39.6029	TRANSCRIPTION
TGFBR1	14.2773	3.37477	GENERAL SIGNALING	ACVR1	20.6829	5.1845	DEVELOPMENTAL	model
TGFBR1	14.2773	3.37477	GENERAL SIGNALING	APPL1	10.0998	12.3309	GENERAL SIGNALING
TGFBR1	14.2773	3.37477	GENERAL SIGNALING	BAMBI	105.342	10.7357	D6_Apoptosis
TGFBR1	14.2773	3.37477	GENERAL SIGNALING	BMPR2	17.6056	16.5073	DEVELOPMENTAL	model
TGFBR1	14.2773	3.37477	GENERAL SIGNALING	CD44	61.0793	6.79476	ECM homeostasis
TGFBR1	14.2773	3.37477	GENERAL SIGNALING	CLU	1321.29	673.245	Proteostasis
TGFBR1	14.2773	3.37477	GENERAL SIGNALING	ENG	377.472	4.30449	Choroidal homeostasis
TGFBR1	14.2773	3.37477	GENERAL SIGNALING	FKBP1A	168.968	20.8177	Proteostasis	exp. structure
TGFBR1	14.2773	3.37477	GENERAL SIGNALING	FNTA	41.5865	39.5947	POSTTRANSLATIONAL MODIFICATION
TGFBR1	14.2773	3.37477	GENERAL SIGNALING	HSP90AA1	407.322	1052.39	Proteostasis
TGFBR1	14.2773	3.37477	GENERAL SIGNALING	MYOC	79.8458	0.0402387	ECM homeostasis
TGFBR1	14.2773	3.37477	GENERAL SIGNALING	NRP1	80.9106	3.70264	Choroidal homeostasis
TGFBR1	14.2773	3.37477	GENERAL SIGNALING	OTUB1	36.1582	44.1959	Proteostasis
TGFBR1	14.2773	3.37477	GENERAL SIGNALING	PAK1	13.3246	18.906	GENERAL SIGNALING
TGFBR1	14.2773	3.37477	GENERAL SIGNALING	PPP2R2A	10.9763	10.6512	GENERAL SIGNALING
TGFBR1	14.2773	3.37477	GENERAL SIGNALING	RANBP9	24.0635	21.1019	GENERAL SIGNALING
TGFBR1	14.2773	3.37477	GENERAL SIGNALING	SKI	27.5467	9.35169	DEVELOPMENTAL
TGFBR1	14.2773	3.37477	GENERAL SIGNALING	SMAD2	10.8827	15.0882	TRANSCRIPTION
TGFBR1	14.2773	3.37477	GENERAL SIGNALING	SMAD3	26.0377	3.63876	TRANSCRIPTION
TGFBR1	14.2773	3.37477	GENERAL SIGNALING	SMAD7	33.7021	6.02709	TRANSCRIPTION
TGFBR1	14.2773	3.37477	GENERAL SIGNALING	TGFB1	29.1569	1.20503	GENERAL SIGNALING	exp. structure
TGFBR1	14.2773	3.37477	GENERAL SIGNALING	TGFBR2	111.95	2.76501	GENERAL SIGNALING	exp. structure
TGFBR1	14.2773	3.37477	GENERAL SIGNALING	TRAF6	3.47973	3.36979	D6_Apoptosis
TGFBR1	14.2773	3.37477	GENERAL SIGNALING	TSC22D1	179.232	66.1708	TRANSCRIPTION
TGFBR1	14.2773	3.37477	GENERAL SIGNALING	USP4	17.7191	18.1918	Proteostasis
B3GLCT	3.98	6.58713	ECM homeostasis	ADAMTS1	42.1606	8.95549	ECM homeostasis
B3GLCT	3.98	6.58713	ECM homeostasis	ADAMTS18	0.0115824	1.37476	ECM homeostasis
B3GLCT	3.98	6.58713	ECM homeostasis	ADAMTSL1	12.2556	0.373793	ECM homeostasis
B3GLCT	3.98	6.58713	ECM homeostasis	CFP	5.77203	1.16045	Parainflammation
MMP9	1.52517	0.662164	ECM homeostasis	CXCL5	1.11211	0.0136936	Parainflammation
MMP9	1.52517	0.662164	ECM homeostasis	CXCL6	2.42239	0.0201513	Parainflammation
MMP9	1.52517	0.662164	ECM homeostasis	MMP9	1.52517	0.662164	ECM homeostasis
MMP9	1.52517	0.662164	ECM homeostasis	TGFB1	29.1569	1.20503	GENERAL SIGNALING
MMP9	1.52517	0.662164	ECM homeostasis	TIMP1	2929.7	21.3888	ECM homeostasis	model
MMP9	1.52517	0.662164	ECM homeostasis	VCAN	10.5536	0.153464	ECM homeostasis
RAD51B	1.813	1.39748	DNA DAMAGE	AKR7L	3.04547	2.42445	METABOLISM
RAD51B	1.813	1.39748	DNA DAMAGE	MEOX2	0.122977	6.63709	Choroidal homeostasis
RAD51B	1.813	1.39748	DNA DAMAGE	RPAIN	22.2505	18.4918	GENERAL SIGNALING
NELFE	37.8823	26.9823	TRANSCRIPTION	CACTIN	8.92584	8.48557	Parainflammation
NELFE	37.8823	26.9823	TRANSCRIPTION	CCDC57	5.98927	11.652	UNKNOWN
NELFE	37.8823	26.9823	TRANSCRIPTION	KANK2	67.2367	11.3564	D6_Apoptosis
NELFE	37.8823	26.9823	TRANSCRIPTION	MTUS2	0.137013	5.19201	CYTOSKELETON
NELFE	37.8823	26.9823	TRANSCRIPTION	NCOR1	12.4649	21.4404	TRANSCRIPTION
NELFE	37.8823	26.9823	TRANSCRIPTION	NELFA	14.3517	15.0553	TRANSCRIPTION
NELFE	37.8823	26.9823	TRANSCRIPTION	NELFB	24.2635	20.929	TRANSCRIPTION
NELFE	37.8823	26.9823	TRANSCRIPTION	NELFCD	25.6047	34.2034	TRANSCRIPTION
NELFE	37.8823	26.9823	TRANSCRIPTION	SRPK1	17.788	20.007	GENERAL SIGNALING
NELFE	37.8823	26.9823	TRANSCRIPTION	SRPK2	11.923	21.4383	GENERAL SIGNALING
NELFE	37.8823	26.9823	TRANSCRIPTION	SUMO1	81.2391	72.0524	Proteostasis
NELFE	37.8823	26.9823	TRANSCRIPTION	TRIM27	15.4913	9.45837	D6_Apoptosis
NELFE	37.8823	26.9823	TRANSCRIPTION	VAMP3	71.9035	13.5575	VESICLE TRANSPORT
NPLOC4	40.1029	21.1165	Proteostasis	GZMK	9.0424	0	D6_Apoptosis
NPLOC4	40.1029	21.1165	Proteostasis	MAP3K1	4.53296	17.9424	GENERAL SIGNALING
NPLOC4	40.1029	21.1165	Proteostasis	NEDD8	199.611	140.781	Proteostasis
NPLOC4	40.1029	21.1165	Proteostasis	RAF1	41.8557	38.2703	GENERAL SIGNALING
NPLOC4	40.1029	21.1165	Proteostasis	UBC	614.126	462.968	Proteostasis	model
NPLOC4	40.1029	21.1165	Proteostasis	UFD1	0.256464	1.15053	Proteostasis
NPLOC4	40.1029	21.1165	Proteostasis	VCP	88.1141	58.3676	Proteostasis
NPLOC4	40.1029	21.1165	Proteostasis	YOD1	3.66132	5.65833	Autophagy
PILRA	38.6817	35.4843	Parainflammation	DNPH1	44.0816	18.0804	METABOLISM
PILRA	38.6817	35.4843	Parainflammation	PTPN6	21.51	1.18379	GENERAL SIGNALING
PILRA	38.6817	35.4843	Parainflammation	SORBS1	34.222	20.415	CYTOSKELETON
FILIP1L	16.4231	3.58412	Choroidal homeostasis	SMTN	26.9332	54.1596	CYTOSKELETON
PILRB	38.6817	35.4843	Parainflammation	BRCA1	1.34794	2.62326	DNA DAMAGE
RDH5	610.278	105.133	RETINOIC CYCLE	RLBP1	1441.51	247.583	RETINOIC CYCLE
CD63	1085.86	184.268	Parainflammation	SDC1	2.21116	1.11982	ECM homeostasis
CD63	1085.86	184.268	Parainflammation	SDCBP	318.176	22.3282	GENERAL SIGNALING
CD63	1085.86	184.268	Parainflammation	SRF	18.0091	9.0695	Choroidal homeostasis
CD63	1085.86	184.268	Parainflammation	TIMP1	2929.7	21.3888	ECM homeostasis
CD63	1085.86	184.268	Parainflammation	VKORC1	81.8308	30.5356	METABOLISM
RORB	16.2271	45.2344	DEVELOPMENTAL	DEC1	93.8885	60.5352	UNKNOWN
RORB	16.2271	45.2344	DEVELOPMENTAL	AES	261.758	218.633	TRANSCRIPTION
RORB	16.2271	45.2344	DEVELOPMENTAL	ANKS1A	12.3925	30.3862	GENERAL SIGNALING
RORB	16.2271	45.2344	DEVELOPMENTAL	CLOCK	5.61474	8.79054	TRANSCRIPTION
RORB	16.2271	45.2344	DEVELOPMENTAL	CSNK2B	94.9288	70.2661	GENERAL SIGNALING
RORB	16.2271	45.2344	DEVELOPMENTAL	EIF3I	109.319	60.5148	TRANSLATION
RORB	16.2271	45.2344	DEVELOPMENTAL	LCK	3.61207	0.00856277	GENERAL SIGNALING
RORB	16.2271	45.2344	DEVELOPMENTAL	LCOR	2.61256	9.23738	TRANSCRIPTION
RORB	16.2271	45.2344	DEVELOPMENTAL	MED25	17.449	19.6841	TRANSCRIPTION
RORB	16.2271	45.2344	DEVELOPMENTAL	NCOA1	17.1688	30.0684	TRANSCRIPTION	model
RORB	16.2271	45.2344	DEVELOPMENTAL	NCOA6	15.9084	26.5791	TRANSCRIPTION
RORB	16.2271	45.2344	DEVELOPMENTAL	NME1	484.635	363.903	DEVELOPMENTAL
RORB	16.2271	45.2344	DEVELOPMENTAL	NRIP1	13.5599	14.4508	TRANSCRIPTION	model
RORB	16.2271	45.2344	DEVELOPMENTAL	NSD1	6.30477	9.54269	TRANSCRIPTION
RORB	16.2271	45.2344	DEVELOPMENTAL	PNRC1	79.2305	52.9321	TRANSCRIPTION
RORB	16.2271	45.2344	DEVELOPMENTAL	PSMC4	39.1421	35.0297	Proteostasis
RORB	16.2271	45.2344	DEVELOPMENTAL	PSMC5	102.314	85.1961	Proteostasis
RORB	16.2271	45.2344	DEVELOPMENTAL	RORC	2.36235	0.0456057	DEVELOPMENTAL	model
RORB	16.2271	45.2344	DEVELOPMENTAL	SCNM1	17.6843	8.49861	SPLICING
RORB	16.2271	45.2344	DEVELOPMENTAL	SMARCD1	13.1927	16.8186	TRANSCRIPTION
RORB	16.2271	45.2344	DEVELOPMENTAL	SRC	22.9967	10.9459	GENERAL SIGNALING
RORB	16.2271	45.2344	DEVELOPMENTAL	UBE2I	34.307	19.7486	Proteostasis
RORB	16.2271	45.2344	DEVELOPMENTAL	ZNF587	4.98184	5.70475	TRANSCRIPTION
KMT2E	15.1148	22.4317	Choroidal homeostasis	CDK1	2.67257	0.865048	CELL CYCLE
KMT2E	15.1148	22.4317	Choroidal homeostasis	H3F3A	387.32	318.919	TRANSCRIPTION	exp. structure
SRPK2	11.923	21.4383	GENERAL SIGNALING	ABL1	25.8408	10.8077	GENERAL SIGNALING
SRPK2	11.923	21.4383	GENERAL SIGNALING	ACIN1	52.3525	46.5067	D6_Apoptosis
SRPK2	11.923	21.4383	GENERAL SIGNALING	ACTB	1725.14	492.868	CYTOSKELETON
SRPK2	11.923	21.4383	GENERAL SIGNALING	ACTG1	1203.43	614.075	CYTOSKELETON
SRPK2	11.923	21.4383	GENERAL SIGNALING	ADAMTS18	0.0115824	1.37476	ECM homeostasis
SRPK2	11.923	21.4383	GENERAL SIGNALING	ADPRH	9.03806	5.11605	METABOLISM OF AMINO ACIDS
SRPK2	11.923	21.4383	GENERAL SIGNALING	AES	261.758	218.633	TRANSCRIPTION
SRPK2	11.923	21.4383	GENERAL SIGNALING	AHCYL1	56.9029	53.9069	Energy homeostasis and mitophagy
SRPK2	11.923	21.4383	GENERAL SIGNALING	AKAP13	16.4742	5.48525	GENERAL SIGNALING
SRPK2	11.923	21.4383	GENERAL SIGNALING	ALDOA	642.478	795.541	Energy homeostasis and mitophagy
SRPK2	11.923	21.4383	GENERAL SIGNALING	ALKBH3	11.8559	12.0298	DNA DAMAGE
SRPK2	11.923	21.4383	GENERAL SIGNALING	ALPL	73.5951	28.4712	GENERAL SIGNALING
SRPK2	11.923	21.4383	GENERAL SIGNALING	AMMECR1L	2.39414	0.194091	UNKNOWN
SRPK2	11.923	21.4383	GENERAL SIGNALING	ANK3	5.60689	26.6725	CYTOSKELETON
SRPK2	11.923	21.4383	GENERAL SIGNALING	ANKFY1	12.7863	9.21001	VESICLE TRANSPORT
SRPK2	11.923	21.4383	GENERAL SIGNALING	ANKRD35	4.49093	1.85599	UNKNOWN
SRPK2	11.923	21.4383	GENERAL SIGNALING	AP1M1	26.5364	27.1587	Antioxidants
SRPK2	11.923	21.4383	GENERAL SIGNALING	APEX1	78.8701	60.3316	DNA DAMAGE
SRPK2	11.923	21.4383	GENERAL SIGNALING	APOBEC3C	18.5523	3.05796	TRANSCRIPTION
SRPK2	11.923	21.4383	GENERAL SIGNALING	APP	528.854	218.081	Proteostasis
SRPK2	11.923	21.4383	GENERAL SIGNALING	ARFGEF3	1.98527	3.35373	GENERAL SIGNALING
SRPK2	11.923	21.4383	GENERAL SIGNALING	ARGLU1	63.1453	68.5419	TRANSCRIPTION
SRPK2	11.923	21.4383	GENERAL SIGNALING	ARHGAP12	19.1632	17.8824	GENERAL SIGNALING
SRPK2	11.923	21.4383	GENERAL SIGNALING	ARL6IP4	118.322	80.9058	GENERAL SIGNALING
SRPK2	11.923	21.4383	GENERAL SIGNALING	ARPC1B	138.617	4.16006	CYTOSKELETON
SRPK2	11.923	21.4383	GENERAL SIGNALING	ARSG	6.63871	8.28937	METABOLISM
SRPK2	11.923	21.4383	GENERAL SIGNALING	ASL	32.2388	18.2723	METABOLISM OF AMINO ACIDS
SRPK2	11.923	21.4383	GENERAL SIGNALING	AURKA	1.06848	1.99598	CELL CYCLE
SRPK2	11.923	21.4383	GENERAL SIGNALING	BAG3	7.38677	8.3185	Proteostasis
SRPK2	11.923	21.4383	GENERAL SIGNALING	BAIAP2	30.4194	15.9582	CYTOSKELETON
SRPK2	11.923	21.4383	GENERAL SIGNALING	BAZ1A	5.4728	0.766233	TRANSCRIPTION
SRPK2	11.923	21.4383	GENERAL SIGNALING	BCL9L	11.6031	6.59033	TRANSCRIPTION
SRPK2	11.923	21.4383	GENERAL SIGNALING	BCLAF1	23.1273	33.9858	D4_Autosis
SRPK2	11.923	21.4383	GENERAL SIGNALING	BRD3	10.0085	16.2515	TRANSCRIPTION
SRPK2	11.923	21.4383	GENERAL SIGNALING	BUD13	11.0945	8.44158	MRNA METABOLISM
SRPK2	11.923	21.4383	GENERAL SIGNALING	C18orf25	8.29435	17.5791	Proteostasis
SRPK2	11.923	21.4383	GENERAL SIGNALING	C1orf35	0.269053	1.68372	UNKNOWN
SRPK2	11.923	21.4383	GENERAL SIGNALING	C4orf46	1.93398	7.97838	UNKNOWN
SRPK2	11.923	21.4383	GENERAL SIGNALING	C5orf42	0.869224	1.62197	DEVELOPMENTAL
SRPK2	11.923	21.4383	GENERAL SIGNALING	CACNG2	0.0533853	8.05854	ION CHANNEL
SRPK2	11.923	21.4383	GENERAL SIGNALING	CADPS2	7.35575	2.86513	DEVELOPMENTAL
SRPK2	11.923	21.4383	GENERAL SIGNALING	CALCOCO1	53.0429	34.3118	TRANSCRIPTION
SRPK2	11.923	21.4383	GENERAL SIGNALING	CAMSAP1	0.701241	24.8967	CYTOSKELETON
SRPK2	11.923	21.4383	GENERAL SIGNALING	CAND1	15.8113	29.0983	Proteostasis
SRPK2	11.923	21.4383	GENERAL SIGNALING	CARD11	1.33173	0.294419	D6_Apoptosis
SRPK2	11.923	21.4383	GENERAL SIGNALING	CARHSP1	55.6296	4.53955	MRNA METABOLISM
SRPK2	11.923	21.4383	GENERAL SIGNALING	CASK	4.39464	7.49322	DEVELOPMENTAL	model
SRPK2	11.923	21.4383	GENERAL SIGNALING	CBX5	14.1656	15.7807	TRANSCRIPTION
SRPK2	11.923	21.4383	GENERAL SIGNALING	CCDC28A	25.2301	12.2147	UNKNOWN
SRPK2	11.923	21.4383	GENERAL SIGNALING	CCDC86	12.046	13.8814	UNKNOWN
SRPK2	11.923	21.4383	GENERAL SIGNALING	CCDC88B	4.92544	4.41208	UNKNOWN
SRPK2	11.923	21.4383	GENERAL SIGNALING	CCDC97	9.26142	10.1528	UNKNOWN
SRPK2	11.923	21.4383	GENERAL SIGNALING	CCM2	18.9275	18.9739	Choroidal homeostasis
SRPK2	11.923	21.4383	GENERAL SIGNALING	CDC42EP4	67.1687	93.9111	CYTOSKELETON
SRPK2	11.923	21.4383	GENERAL SIGNALING	CDK12	11.5538	11.8174	CELL CYCLE
SRPK2	11.923	21.4383	GENERAL SIGNALING	CDK13	7.53894	12.3058	CELL CYCLE
SRPK2	11.923	21.4383	GENERAL SIGNALING	CDK7	12.2085	12.4223	CELL CYCLE	model
SRPK2	11.923	21.4383	GENERAL SIGNALING	CEP170	5.85896	10.84	CELL CYCLE
SRPK2	11.923	21.4383	GENERAL SIGNALING	CHD1L	14.5068	14.1009	TRANSCRIPTION
SRPK2	11.923	21.4383	GENERAL SIGNALING	CHD2	62.4171	72.2291	TRANSCRIPTION
SRPK2	11.923	21.4383	GENERAL SIGNALING	CHEK2	12.6013	0.544003	CELL CYCLE
SRPK2	11.923	21.4383	GENERAL SIGNALING	CHERP	10.6291	17.6959	ION CHANNEL
SRPK2	11.923	21.4383	GENERAL SIGNALING	CHTOP	40.9531	46.9686	TRANSCRIPTION
SRPK2	11.923	21.4383	GENERAL SIGNALING	CHUK	9.90899	6.0212	Proteostasis
SRPK2	11.923	21.4383	GENERAL SIGNALING	CLASP1	11.5121	39.0288	CELL CYCLE
SRPK2	11.923	21.4383	GENERAL SIGNALING	CLASP2	15.18	63.8131	CELL CYCLE
SRPK2	11.923	21.4383	GENERAL SIGNALING	CLASRP	20.4315	18.4945	MRNA METABOLISM
SRPK2	11.923	21.4383	GENERAL SIGNALING	CLCNKA	0.357059	7.35881	ION CHANNEL
SRPK2	11.923	21.4383	GENERAL SIGNALING	CLDN19	17.871	0.164838	CELL JUNCTION ADHESION
SRPK2	11.923	21.4383	GENERAL SIGNALING	CLK1	88.515	72.0411	SPLICING
SRPK2	11.923	21.4383	GENERAL SIGNALING	CLK2	22.4255	15.8465	SPLICING
SRPK2	11.923	21.4383	GENERAL SIGNALING	CLK3	26.0559	30.8157	SPLICING	model
SRPK2	11.923	21.4383	GENERAL SIGNALING	CLU	1321.29	673.245	Proteostasis
SRPK2	11.923	21.4383	GENERAL SIGNALING	CPSF7	33.121	31.6769	SPLICING
SRPK2	11.923	21.4383	GENERAL SIGNALING	CRTC1	4.06907	9.48972	TRANSCRIPTION
SRPK2	11.923	21.4383	GENERAL SIGNALING	CTNNBL1	26.1936	18.1175	CELL JUNCTION ADHESION
SRPK2	11.923	21.4383	GENERAL SIGNALING	DBF4B	3.76311	6.94884	CELL CYCLE
SRPK2	11.923	21.4383	GENERAL SIGNALING	DCAF10	4.95958	5.73908	Proteostasis
SRPK2	11.923	21.4383	GENERAL SIGNALING	DDX21	19.9459	5.77861	MRNA METABOLISM
SRPK2	11.923	21.4383	GENERAL SIGNALING	DDX39B	122.472	168.989	MRNA METABOLISM
SRPK2	11.923	21.4383	GENERAL SIGNALING	DDX3X	79.5235	64.5017	MRNA METABOLISM
SRPK2	11.923	21.4383	GENERAL SIGNALING	DDX46	25.1899	22.6009	MRNA METABOLISM
SRPK2	11.923	21.4383	GENERAL SIGNALING	DDX50	20.0528	18.6767	MRNA METABOLISM
SRPK2	11.923	21.4383	GENERAL SIGNALING	DDX6	28.9379	33.281	MRNA METABOLISM
SRPK2	11.923	21.4383	GENERAL SIGNALING	DHX8	9.10683	10.102	MRNA METABOLISM
SRPK2	11.923	21.4383	GENERAL SIGNALING	DIDO1	21.1515	17.5536	D6_Apoptosis
SRPK2	11.923	21.4383	GENERAL SIGNALING	DNAH9	0.425976	4.36671	CYTOSKELETON
SRPK2	11.923	21.4383	GENERAL SIGNALING	DNAJC8	66.8259	68.3888	Proteostasis
SRPK2	11.923	21.4383	GENERAL SIGNALING	DOCK3	0.425733	8.09671	GENERAL SIGNALING
SRPK2	11.923	21.4383	GENERAL SIGNALING	DRAP1	57.2604	47.4145	TRANSCRIPTION
SRPK2	11.923	21.4383	GENERAL SIGNALING	DRG1	41.5832	31.1743	DEVELOPMENTAL
SRPK2	11.923	21.4383	GENERAL SIGNALING	ECT2	1.76845	10.6447	CYTOSKELETON
SRPK2	11.923	21.4383	GENERAL SIGNALING	EED	6.94485	10.9999	TRANSCRIPTION
SRPK2	11.923	21.4383	GENERAL SIGNALING	EFCAB12	0.23699	3.1039	UNKNOWN
SRPK2	11.923	21.4383	GENERAL SIGNALING	EGLN2	79.9933	60.1894	Choroidal homeostasis
SRPK2	11.923	21.4383	GENERAL SIGNALING	EIF1AY	10.8278	6.33483	TRANSLATION
SRPK2	11.923	21.4383	GENERAL SIGNALING	EIF3A	46.3497	28.4775	TRANSLATION
SRPK2	11.923	21.4383	GENERAL SIGNALING	EIF4B	132.49	82.6902	TRANSLATION
SRPK2	11.923	21.4383	GENERAL SIGNALING	EIF4G1	58.8409	30.0817	TRANSLATION
SRPK2	11.923	21.4383	GENERAL SIGNALING	ELAVL3	0.728066	18.2949	MRNA METABOLISM
SRPK2	11.923	21.4383	GENERAL SIGNALING	ELP6	15.9453	10.1372	TRANSCRIPTION
SRPK2	11.923	21.4383	GENERAL SIGNALING	ENOX2	6.55197	2.1918	METABOLISM
SRPK2	11.923	21.4383	GENERAL SIGNALING	ENSA	225.228	149.796	CELL CYCLE
SRPK2	11.923	21.4383	GENERAL SIGNALING	EPB41L1	9.50391	37.3237	CYTOSKELETON
SRPK2	11.923	21.4383	GENERAL SIGNALING	EPB41L4A	8.07046	13.1383	CYTOSKELETON
SRPK2	11.923	21.4383	GENERAL SIGNALING	EPB41L4B	7.50051	2.70927	CYTOSKELETON
SRPK2	11.923	21.4383	GENERAL SIGNALING	EPM2A	0.463948	1.94257	Energy homeostasis and mitophagy
SRPK2	11.923	21.4383	GENERAL SIGNALING	ERBB3	10.0708	0.789983	GENERAL SIGNALING
SRPK2	11.923	21.4383	GENERAL SIGNALING	ERC1	9.01168	7.47767	VESICLE TRANSPORT
SRPK2	11.923	21.4383	GENERAL SIGNALING	ERCC3	21.185	16.34	DNA DAMAGE
SRPK2	11.923	21.4383	GENERAL SIGNALING	ERN1	3.33829	3.41494	Proteostasis
SRPK2	11.923	21.4383	GENERAL SIGNALING	EVI5L	7.24961	19.7486	GENERAL SIGNALING
SRPK2	11.923	21.4383	GENERAL SIGNALING	FAM43A	6.33168	2.77609	UNKNOWN
SRPK2	11.923	21.4383	GENERAL SIGNALING	FAM76B	5.81346	4.42868	UNKNOWN
SRPK2	11.923	21.4383	GENERAL SIGNALING	FBXO24	1.33709	0.542733	Proteostasis
SRPK2	11.923	21.4383	GENERAL SIGNALING	FCHO1	1.52416	2.90716	VESICLE TRANSPORT
SRPK2	11.923	21.4383	GENERAL SIGNALING	FGF12	0.431555	13.0742	DEVELOPMENTAL
SRPK2	11.923	21.4383	GENERAL SIGNALING	FGFR3	15.285	0.847645	DEVELOPMENTAL
SRPK2	11.923	21.4383	GENERAL SIGNALING	FIP1L1	13.3321	16.5003	MRNA METABOLISM
SRPK2	11.923	21.4383	GENERAL SIGNALING	FMNL1	6.20535	2.52801	CYTOSKELETON
SRPK2	11.923	21.4383	GENERAL SIGNALING	FOXN3	18.3177	16.0743	TRANSCRIPTION
SRPK2	11.923	21.4383	GENERAL SIGNALING	FXR2	33.0274	54.4928	UNKNOWN
SRPK2	11.923	21.4383	GENERAL SIGNALING	GABARAP	459.071	169.825	Autophagy
SRPK2	11.923	21.4383	GENERAL SIGNALING	GABARAPL1	137.636	264.782	Autophagy
SRPK2	11.923	21.4383	GENERAL SIGNALING	GBF1	26.772	40.1053	VESICLE TRANSPORT
SRPK2	11.923	21.4383	GENERAL SIGNALING	GCC2	9.64146	12.0614	VESICLE TRANSPORT
SRPK2	11.923	21.4383	GENERAL SIGNALING	GGCX	9.66556	6.01118	POSTTRANSLATIONAL MODIFICATION
SRPK2	11.923	21.4383	GENERAL SIGNALING	GHR	3.01013	0.295834	DEVELOPMENTAL
SRPK2	11.923	21.4383	GENERAL SIGNALING	GNGT2	3.37501	94.4087	GENERAL SIGNALING
SRPK2	11.923	21.4383	GENERAL SIGNALING	GSE1	13.2549	32.6313	UNKNOWN
SRPK2	11.923	21.4383	GENERAL SIGNALING	GTF2E1	3.89969	4.0365	TRANSCRIPTION
SRPK2	11.923	21.4383	GENERAL SIGNALING	GTPBP4	15.3139	13.873	TRANSLATION
SRPK2	11.923	21.4383	GENERAL SIGNALING	GXYLT2	3.34731	0.335815	METABOLISM
SRPK2	11.923	21.4383	GENERAL SIGNALING	HBS1L	11.5299	15.4271	TRANSLATION
SRPK2	11.923	21.4383	GENERAL SIGNALING	HERC3	9.98637	55.3128	Proteostasis
SRPK2	11.923	21.4383	GENERAL SIGNALING	HIRIP3	9.08331	22.0165	TRANSCRIPTION
SRPK2	11.923	21.4383	GENERAL SIGNALING	HIST1H2BK	24.4171	1.24906	TRANSCRIPTION
SRPK2	11.923	21.4383	GENERAL SIGNALING	HIVEP1	2.45059	3.89575	TRANSCRIPTION
SRPK2	11.923	21.4383	GENERAL SIGNALING	HMGA1	29.5798	58.0933	TRANSCRIPTION
SRPK2	11.923	21.4383	GENERAL SIGNALING	HMGN2	195.755	186.154	TRANSCRIPTION
SRPK2	11.923	21.4383	GENERAL SIGNALING	HMGN3	91.9854	91.1582	TRANSCRIPTION
SRPK2	11.923	21.4383	GENERAL SIGNALING	HMGXB4	5.43614	5.58783	TRANSCRIPTION
SRPK2	11.923	21.4383	GENERAL SIGNALING	HNRNPA1	542.643	256.389	MRNA METABOLISM
SRPK2	11.923	21.4383	GENERAL SIGNALING	HNRNPA3	62.8387	67.9965	MRNA METABOLISM
SRPK2	11.923	21.4383	GENERAL SIGNALING	HNRNPC	131.531	139.465	MRNA METABOLISM
SRPK2	11.923	21.4383	GENERAL SIGNALING	HNRNPK	228.906	193.446	MRNA METABOLISM
SRPK2	11.923	21.4383	GENERAL SIGNALING	HOMER3	44.3868	6.7531	NEURONAL/SYNAPSE
SRPK2	11.923	21.4383	GENERAL SIGNALING	HTATSF1	39.5311	47.7263	TRANSCRIPTION
SRPK2	11.923	21.4383	GENERAL SIGNALING	IFIT5	7.79509	5.61416	D6_Apoptosis
SRPK2	11.923	21.4383	GENERAL SIGNALING	IRS2	20.8355	13.6995	GENERAL SIGNALING
SRPK2	11.923	21.4383	GENERAL SIGNALING	ISLR	44.5728	2.18675	DEVELOPMENTAL
SRPK2	11.923	21.4383	GENERAL SIGNALING	JMJD1C	8.37623	18.992	TRANSCRIPTION
SRPK2	11.923	21.4383	GENERAL SIGNALING	KANK2	67.2367	11.3564	D6_Apoptosis
SRPK2	11.923	21.4383	GENERAL SIGNALING	KCNN2	3.41952	6.0382	ION CHANNEL
SRPK2	11.923	21.4383	GENERAL SIGNALING	KHDRBS1	52.6546	57.7618	MRNA METABOLISM
SRPK2	11.923	21.4383	GENERAL SIGNALING	LBR	11.5187	4.43245	Cholesterol homeostasis
SRPK2	11.923	21.4383	GENERAL SIGNALING	LCA5	4.90744	8.62517	CYTOSKELETON
SRPK2	11.923	21.4383	GENERAL SIGNALING	LMNA	102.799	8.64916	TRANSCRIPTION
SRPK2	11.923	21.4383	GENERAL SIGNALING	LMNB1	3.43014	6.96957	TRANSCRIPTION
SRPK2	11.923	21.4383	GENERAL SIGNALING	LRRC34	1.7471	4.23596	UNKNOWN
SRPK2	11.923	21.4383	GENERAL SIGNALING	LRRN4CL	7.89825	0.420554	UNKNOWN
SRPK2	11.923	21.4383	GENERAL SIGNALING	LUC7L	29.5936	29.4016	UNKNOWN
SRPK2	11.923	21.4383	GENERAL SIGNALING	LUC7L2	45.5901	C7orf55,C7orf55-LUC7L2,LUC7L2	UNKNOWN
SRPK2	11.923	21.4383	GENERAL SIGNALING	LUC7L3	55.7223	67.9473	UNKNOWN
SRPK2	11.923	21.4383	GENERAL SIGNALING	MAB21L2	7.48241	11.3858	DEVELOPMENTAL
SRPK2	11.923	21.4383	GENERAL SIGNALING	MACF1	46.6564	76.8462	CYTOSKELETON
SRPK2	11.923	21.4383	GENERAL SIGNALING	MAP1S	9.9614	11.1227	CYTOSKELETON
SRPK2	11.923	21.4383	GENERAL SIGNALING	MAP3K20	20.392	2.35081	GENERAL SIGNALING
SRPK2	11.923	21.4383	GENERAL SIGNALING	MAP4	69.4042	204.815	CYTOSKELETON
SRPK2	11.923	21.4383	GENERAL SIGNALING	MAP7	9.80679	33.4378	CYTOSKELETON
SRPK2	11.923	21.4383	GENERAL SIGNALING	MAP7D1	43.6409	45.5414	CYTOSKELETON
SRPK2	11.923	21.4383	GENERAL SIGNALING	MAPKAPK3	14.9795	4.39065	GENERAL SIGNALING
SRPK2	11.923	21.4383	GENERAL SIGNALING	MAPKAPK5	14.2317	17.1807	GENERAL SIGNALING
SRPK2	11.923	21.4383	GENERAL SIGNALING	MAPRE1	55.6587	11.0814	CELL CYCLE
SRPK2	11.923	21.4383	GENERAL SIGNALING	MAST2	8.02078	20.4241	CYTOSKELETON
SRPK2	11.923	21.4383	GENERAL SIGNALING	MATR3	71.9913	117.684	UNKNOWN
SRPK2	11.923	21.4383	GENERAL SIGNALING	MCOLN3	3.16453	0.116068	ION CHANNEL
SRPK2	11.923	21.4383	GENERAL SIGNALING	MDC1	13.88	16.1085	DNA DAMAGE
SRPK2	11.923	21.4383	GENERAL SIGNALING	MDK	85.26	8.38819	DEVELOPMENTAL
SRPK2	11.923	21.4383	GENERAL SIGNALING	MFSD10	21.2358	8.27703	D6_Apoptosis
SRPK2	11.923	21.4383	GENERAL SIGNALING	MIB2	11.4046	15.7739	Proteostasis
SRPK2	11.923	21.4383	GENERAL SIGNALING	MIPOL1	2.80949	1.75358	UNKNOWN
SRPK2	11.923	21.4383	GENERAL SIGNALING	MPP3	2.36354	1.81243	GENERAL SIGNALING
SRPK2	11.923	21.4383	GENERAL SIGNALING	MRPS6	88.0935	34.6171	Energy homeostasis and mitophagy
SRPK2	11.923	21.4383	GENERAL SIGNALING	MTCL1	5.9147	40.0481	CYTOSKELETON
SRPK2	11.923	21.4383	GENERAL SIGNALING	MYCBP2	11.571	12.8022	Proteostasis
SRPK2	11.923	21.4383	GENERAL SIGNALING	MYLIP	24.507	5.64851	Proteostasis
SRPK2	11.923	21.4383	GENERAL SIGNALING	MYO1E	28.1699	2.57084	CYTOSKELETON
SRPK2	11.923	21.4383	GENERAL SIGNALING	MZT2B	111.495	80.7877	CYTOSKELETON
SRPK2	11.923	21.4383	GENERAL SIGNALING	NADK	35.0306	17.0816	Energy homeostasis and mitophagy
SRPK2	11.923	21.4383	GENERAL SIGNALING	NAGK	32.052	36.2943	POSTTRANSLATIONAL MODIFICATION
SRPK2	11.923	21.4383	GENERAL SIGNALING	NCBP3	8.93365	12.0654	MRNA METABOLISM
SRPK2	11.923	21.4383	GENERAL SIGNALING	NCK2	32.1214	11.7943	GENERAL SIGNALING
SRPK2	11.923	21.4383	GENERAL SIGNALING	NCL	172.246	145.183	TRANSCRIPTION
SRPK2	11.923	21.4383	GENERAL SIGNALING	NELFE	37.8823	26.9823	TRANSCRIPTION
SRPK2	11.923	21.4383	GENERAL SIGNALING	NGDN	20.1581	19.9715	TRANSLATION
SRPK2	11.923	21.4383	GENERAL SIGNALING	NGLY1	9.70907	10.1204	Proteostasis
SRPK2	11.923	21.4383	GENERAL SIGNALING	NKAP	15.2586	9.9732	TRANSCRIPTION
SRPK2	11.923	21.4383	GENERAL SIGNALING	NOLC1	28.5721	41.4527	CELL CYCLE
SRPK2	11.923	21.4383	GENERAL SIGNALING	NOP16	11.095	4.40951	TRANSLATION
SRPK2	11.923	21.4383	GENERAL SIGNALING	NOP53	199.422	109.098	TRANSLATION
SRPK2	11.923	21.4383	GENERAL SIGNALING	NPM2	4.09971	9.42628	TRANSCRIPTION
SRPK2	11.923	21.4383	GENERAL SIGNALING	NSMCE4A	23.6099	23.6586	DNA DAMAGE
SRPK2	11.923	21.4383	GENERAL SIGNALING	NSRP1	15.8087	12.1378	SPLICING
SRPK2	11.923	21.4383	GENERAL SIGNALING	NTHL1	10.6745	7.46934	DNA DAMAGE
SRPK2	11.923	21.4383	GENERAL SIGNALING	NUP50	12.6762	9.19363	MRNA METABOLISM
SRPK2	11.923	21.4383	GENERAL SIGNALING	NXF1	58.3791	52.248	MRNA METABOLISM
SRPK2	11.923	21.4383	GENERAL SIGNALING	NXT2	4.13332	1.35422	MRNA METABOLISM
SRPK2	11.923	21.4383	GENERAL SIGNALING	OCEL1	12.3945	11.5664	UNKNOWN
SRPK2	11.923	21.4383	GENERAL SIGNALING	PABPC4	37.0928	33.604	MRNA METABOLISM
SRPK2	11.923	21.4383	GENERAL SIGNALING	PAK4	24.7103	16.7714	GENERAL SIGNALING
SRPK2	11.923	21.4383	GENERAL SIGNALING	PALLD	40.0409	8.9574	CYTOSKELETON
SRPK2	11.923	21.4383	GENERAL SIGNALING	PCBP1	155.957	109.578	SPLICING
SRPK2	11.923	21.4383	GENERAL SIGNALING	PCF11	8.05975	11.4754	SPLICING
SRPK2	11.923	21.4383	GENERAL SIGNALING	PDCL3	15.6679	18.3275	Choroidal homeostasis
SRPK2	11.923	21.4383	GENERAL SIGNALING	PDE7B	5.79826	3.99667	GENERAL SIGNALING
SRPK2	11.923	21.4383	GENERAL SIGNALING	PELI1	11.3323	3.84307	Proteostasis
SRPK2	11.923	21.4383	GENERAL SIGNALING	PHF6	5.61491	7.37188	TRANSCRIPTION
SRPK2	11.923	21.4383	GENERAL SIGNALING	PHLDB1	29.0799	4.59933	CYTOSKELETON
SRPK2	11.923	21.4383	GENERAL SIGNALING	PKD1L2	3.10288	0.0356115	ION CHANNEL
SRPK2	11.923	21.4383	GENERAL SIGNALING	PLEKHA5	15.7931	18.6583	UNKNOWN
SRPK2	11.923	21.4383	GENERAL SIGNALING	PNISR	40.2649	55.8987	UNKNOWN
SRPK2	11.923	21.4383	GENERAL SIGNALING	PNMA8B	2.52661	7.88703	UNKNOWN
SRPK2	11.923	21.4383	GENERAL SIGNALING	PNN	32.102	29.1622	SPLICING
SRPK2	11.923	21.4383	GENERAL SIGNALING	POLB	36.0661	32.0543	CELL CYCLE
SRPK2	11.923	21.4383	GENERAL SIGNALING	POLDIP3	28.3848	27.9667	CELL CYCLE
SRPK2	11.923	21.4383	GENERAL SIGNALING	PPHLN1	21.2515	16.8376	TRANSCRIPTION
SRPK2	11.923	21.4383	GENERAL SIGNALING	PPIA	271.5	178.941	Proteostasis
SRPK2	11.923	21.4383	GENERAL SIGNALING	PPIL1	17.7312	24.858	SPLICING
SRPK2	11.923	21.4383	GENERAL SIGNALING	PPP1R13L	5.13879	6.82249	D6_Apoptosis
SRPK2	11.923	21.4383	GENERAL SIGNALING	PRKAA1	20.5163	23.4577	D4_Autosis
SRPK2	11.923	21.4383	GENERAL SIGNALING	PRPF38A	18.0957	19.5337	MRNA METABOLISM
SRPK2	11.923	21.4383	GENERAL SIGNALING	PRPF38B	18.1485	15.5724	MRNA METABOLISM
SRPK2	11.923	21.4383	GENERAL SIGNALING	PRPF4B	16.1618	20.5172	MRNA METABOLISM
SRPK2	11.923	21.4383	GENERAL SIGNALING	PRRC2A	42.8338	52.9136	SPLICING
SRPK2	11.923	21.4383	GENERAL SIGNALING	PRRC2B	28.6188	48.8014	SPLICING
SRPK2	11.923	21.4383	GENERAL SIGNALING	PRRC2C	15.9044	15.6136	UNKNOWN
SRPK2	11.923	21.4383	GENERAL SIGNALING	PSMA3	65.2929	37.0149	Proteostasis
SRPK2	11.923	21.4383	GENERAL SIGNALING	PSMD13	50.729	37.802	Proteostasis
SRPK2	11.923	21.4383	GENERAL SIGNALING	PTBP1	84.8156	15.9515	SPLICING
SRPK2	11.923	21.4383	GENERAL SIGNALING	RABEP1	22.0605	33.0151	VESICLE TRANSPORT
SRPK2	11.923	21.4383	GENERAL SIGNALING	RASGRF1	0.0829728	13.7411	GENERAL SIGNALING
SRPK2	11.923	21.4383	GENERAL SIGNALING	RBM15	2.08128	3.34691	UNKNOWN
SRPK2	11.923	21.4383	GENERAL SIGNALING	RBM15B	6.95529	8.57166	UNKNOWN
SRPK2	11.923	21.4383	GENERAL SIGNALING	RBM19	9.31186	6.76657	UNKNOWN
SRPK2	11.923	21.4383	GENERAL SIGNALING	RBM23	32.5475	41.5681	UNKNOWN
SRPK2	11.923	21.4383	GENERAL SIGNALING	RBM39	79.5414	81.2794	UNKNOWN
SRPK2	11.923	21.4383	GENERAL SIGNALING	RBM8A	54.9729	39.1332	UNKNOWN
SRPK2	11.923	21.4383	GENERAL SIGNALING	RBMX	81.4067	65.3742	UNKNOWN
SRPK2	11.923	21.4383	GENERAL SIGNALING	RIPK3	4.06156	0.141876	D2_Necroptosis
SRPK2	11.923	21.4383	GENERAL SIGNALING	RIT1	9.95455	7.73421	DEVELOPMENTAL
SRPK2	11.923	21.4383	GENERAL SIGNALING	RIT2	0.0595893	6.78819	DEVELOPMENTAL
SRPK2	11.923	21.4383	GENERAL SIGNALING	RNF219	3.96303	6.07071	UNKNOWN
SRPK2	11.923	21.4383	GENERAL SIGNALING	RNF4	20.4074	21.403	Proteostasis
SRPK2	11.923	21.4383	GENERAL SIGNALING	RNPS1	55.5556	62.7737	SPLICING
SRPK2	11.923	21.4383	GENERAL SIGNALING	RPL13	343.651	117.363	TRANSLATION
SRPK2	11.923	21.4383	GENERAL SIGNALING	RPL22	220.463	120.346	TRANSLATION
SRPK2	11.923	21.4383	GENERAL SIGNALING	RPL34	420.017	155.384	TRANSLATION
SRPK2	11.923	21.4383	GENERAL SIGNALING	RPL37	965.034	227.44	TRANSLATION
SRPK2	11.923	21.4383	GENERAL SIGNALING	RPL39L	8.41012	5.09715	TRANSLATION
SRPK2	11.923	21.4383	GENERAL SIGNALING	RPL41	3463.31	1402.23	TRANSLATION
SRPK2	11.923	21.4383	GENERAL SIGNALING	RPLP2	1247.89	354.547	TRANSLATION
SRPK2	11.923	21.4383	GENERAL SIGNALING	RPS26	512.185	164.229	TRANSLATION
SRPK2	11.923	21.4383	GENERAL SIGNALING	RRM2B	12.4183	15.6049	MRNA METABOLISM
SRPK2	11.923	21.4383	GENERAL SIGNALING	RRP1	12.9599	9.50561	TRANSLATION
SRPK2	11.923	21.4383	GENERAL SIGNALING	RRP1B	8.16487	25.88	TRANSLATION
SRPK2	11.923	21.4383	GENERAL SIGNALING	RSL1D1	39.0667	19.2414	TRANSLATION
SRPK2	11.923	21.4383	GENERAL SIGNALING	RSRC1	10.4998	13.9616	SPLICING
SRPK2	11.923	21.4383	GENERAL SIGNALING	RSRC2	30.4146	32.5364	UNKNOWN
SRPK2	11.923	21.4383	GENERAL SIGNALING	RSRP1	54.2478	44.1728	UNKNOWN
SRPK2	11.923	21.4383	GENERAL SIGNALING	RTF1	14.3096	17.8591	TRANSCRIPTION
SRPK2	11.923	21.4383	GENERAL SIGNALING	RWDD2B	10.4225	3.29507	UNKNOWN
SRPK2	11.923	21.4383	GENERAL SIGNALING	RXFP1	1.36443	0.0255784	GENERAL SIGNALING
SRPK2	11.923	21.4383	GENERAL SIGNALING	S100A4	115.411	9.0108	UNKNOWN
SRPK2	11.923	21.4383	GENERAL SIGNALING	SAFB	29.3612	36.1231	TRANSCRIPTION
SRPK2	11.923	21.4383	GENERAL SIGNALING	SART1	23.008	20.8562	SPLICING
SRPK2	11.923	21.4383	GENERAL SIGNALING	SBK1	0.717808	9.72304	GENERAL SIGNALING
SRPK2	11.923	21.4383	GENERAL SIGNALING	SCAF1	17.2335	21.5296	SPLICING
SRPK2	11.923	21.4383	GENERAL SIGNALING	SDK2	1.20668	1.26741	CELL JUNCTION ADHESION
SRPK2	11.923	21.4383	GENERAL SIGNALING	SDR42E1	50.9711	70.9128	METABOLISM
SRPK2	11.923	21.4383	GENERAL SIGNALING	SEC16B	7.30606	8.08558	VESICLE TRANSPORT
SRPK2	11.923	21.4383	GENERAL SIGNALING	SEC23B	139.884	117.545	VESICLE TRANSPORT
SRPK2	11.923	21.4383	GENERAL SIGNALING	SELENOS	50.3172	25.7656	Proteostasis
SRPK2	11.923	21.4383	GENERAL SIGNALING	SERPING1	747.924	31.5748	Parainflammation
SRPK2	11.923	21.4383	GENERAL SIGNALING	SGPL1	6.40081	6.74567	Lipid homeostasis
SRPK2	11.923	21.4383	GENERAL SIGNALING	SIPA1L3	5.87641	10.9692	CYTOSKELETON
SRPK2	11.923	21.4383	GENERAL SIGNALING	SLAIN2	11.223	9.37393	CYTOSKELETON
SRPK2	11.923	21.4383	GENERAL SIGNALING	SLC13A2	0.0253077	1.64855	ION CHANNEL
SRPK2	11.923	21.4383	GENERAL SIGNALING	SLC17A6	0.031866	21.7508	NEURONAL/SYNAPSE
SRPK2	11.923	21.4383	GENERAL SIGNALING	SLFN5	6.67067	1.34861	UNKNOWN
SRPK2	11.923	21.4383	GENERAL SIGNALING	SLTM	31.9341	44.0991	UNKNOWN
SRPK2	11.923	21.4383	GENERAL SIGNALING	SMCHD1	10.4669	12.809	UNKNOWN
SRPK2	11.923	21.4383	GENERAL SIGNALING	SNIP1	3.38968	4.61851	MRNA METABOLISM
SRPK2	11.923	21.4383	GENERAL SIGNALING	SNRNP27	29.357	27.359	MRNA METABOLISM
SRPK2	11.923	21.4383	GENERAL SIGNALING	SNRNP35	25.3084	18.8459	MRNA METABOLISM
SRPK2	11.923	21.4383	GENERAL SIGNALING	SNRNP70	111.222	81.8103	MRNA METABOLISM
SRPK2	11.923	21.4383	GENERAL SIGNALING	SNURF	172.992	252.526	Proteostasis
SRPK2	11.923	21.4383	GENERAL SIGNALING	SON	43.5698	45.8728	SPLICING
SRPK2	11.923	21.4383	GENERAL SIGNALING	SPEN	7.90036	11.9096	TRANSCRIPTION
SRPK2	11.923	21.4383	GENERAL SIGNALING	SRC	22.9967	10.9459	GENERAL SIGNALING
SRPK2	11.923	21.4383	GENERAL SIGNALING	SREK1	12.9421	12.4848	SPLICING
SRPK2	11.923	21.4383	GENERAL SIGNALING	SRI	64.7327	39.6181	ION CHANNEL
SRPK2	11.923	21.4383	GENERAL SIGNALING	SRPK2	11.923	21.4383	GENERAL SIGNALING
SRPK2	11.923	21.4383	GENERAL SIGNALING	SRRM1	32.2229	41.2526	SPLICING
SRPK2	11.923	21.4383	GENERAL SIGNALING	SRRM2	76.7121	97.4976	SPLICING
SRPK2	11.923	21.4383	GENERAL SIGNALING	SRSF1	65.0938	66.5636	MRNA METABOLISM	model
SRPK2	11.923	21.4383	GENERAL SIGNALING	SRSF11	56.4209	51.6676	MRNA METABOLISM
SRPK2	11.923	21.4383	GENERAL SIGNALING	SRSF12	0.568667	1.83692	MRNA METABOLISM
SRPK2	11.923	21.4383	GENERAL SIGNALING	SRSF2	69.6469	72.223	MRNA METABOLISM
SRPK2	11.923	21.4383	GENERAL SIGNALING	SRSF3	109.951	80.4355	MRNA METABOLISM
SRPK2	11.923	21.4383	GENERAL SIGNALING	SRSF5	198.284	185.087	MRNA METABOLISM	model
SRPK2	11.923	21.4383	GENERAL SIGNALING	SRSF6	54.4501	45.0592	MRNA METABOLISM
SRPK2	11.923	21.4383	GENERAL SIGNALING	SRSF7	40.6972	32.9506	MRNA METABOLISM
SRPK2	11.923	21.4383	GENERAL SIGNALING	SRSF8	19.8435	10.6821	MRNA METABOLISM
SRPK2	11.923	21.4383	GENERAL SIGNALING	SRSF9	81.2007	51.361	MRNA METABOLISM
SRPK2	11.923	21.4383	GENERAL SIGNALING	SRXN1	19.1249	20.8795	Antioxidants
SRPK2	11.923	21.4383	GENERAL SIGNALING	STON1	12.9536	8.33454	VESICLE TRANSPORT
SRPK2	11.923	21.4383	GENERAL SIGNALING	SUPT16H	22.667	34.9412	SPLICING
SRPK2	11.923	21.4383	GENERAL SIGNALING	TCEANC2	2.25081	1.76755	TRANSCRIPTION
SRPK2	11.923	21.4383	GENERAL SIGNALING	TCOF1	10.924	13.832	TRANSLATION
SRPK2	11.923	21.4383	GENERAL SIGNALING	TDP2	20.3855	16.5031	DNA DAMAGE
SRPK2	11.923	21.4383	GENERAL SIGNALING	TJP2	23.8653	93.6039	CELL JUNCTION ADHESION
SRPK2	11.923	21.4383	GENERAL SIGNALING	TLE4	10.6476	16.3158	TRANSCRIPTION
SRPK2	11.923	21.4383	GENERAL SIGNALING	TMEM57	10.439	11.8704	DEVELOPMENTAL
SRPK2	11.923	21.4383	GENERAL SIGNALING	TMPO	16.405	16.738	CELL CYCLE
SRPK2	11.923	21.4383	GENERAL SIGNALING	TMSB10	1740.82	362.346	CYTOSKELETON
SRPK2	11.923	21.4383	GENERAL SIGNALING	TNFAIP8L2	17.6843	8.49861	D6_Apoptosis
SRPK2	11.923	21.4383	GENERAL SIGNALING	TNFRSF10C	2.70947	0.297208	D6_Apoptosis
SRPK2	11.923	21.4383	GENERAL SIGNALING	TNIP2	21.0566	4.89533	D5_Anoikis
SRPK2	11.923	21.4383	GENERAL SIGNALING	TNS3	73.1642	10.4742	CYTOSKELETON
SRPK2	11.923	21.4383	GENERAL SIGNALING	TOGARAM1	5.4923	10.0954	CYTOSKELETON
SRPK2	11.923	21.4383	GENERAL SIGNALING	TOP1	28.3164	19.2584	Choroidal homeostasis
SRPK2	11.923	21.4383	GENERAL SIGNALING	TPD52	83.667	140.11	UNKNOWN
SRPK2	11.923	21.4383	GENERAL SIGNALING	TRA2A	43.5466	46.0324	SPLICING
SRPK2	11.923	21.4383	GENERAL SIGNALING	TRA2B	27.5185	22.3124	SPLICING
SRPK2	11.923	21.4383	GENERAL SIGNALING	TRIM41	14.7379	19.899	Proteostasis
SRPK2	11.923	21.4383	GENERAL SIGNALING	TRIP12	27.9382	20.3469	Proteostasis
SRPK2	11.923	21.4383	GENERAL SIGNALING	TUBA1B	511.743	913.131	CYTOSKELETON
SRPK2	11.923	21.4383	GENERAL SIGNALING	TXN	80.288	36.8852	Energy homeostasis and mitophagy
SRPK2	11.923	21.4383	GENERAL SIGNALING	U2AF1	77.1842	76.2816	SPLICING
SRPK2	11.923	21.4383	GENERAL SIGNALING	U2AF2	56.5045	60.2001	SPLICING
SRPK2	11.923	21.4383	GENERAL SIGNALING	UBE2E2	11.8602	14.2507	Proteostasis
SRPK2	11.923	21.4383	GENERAL SIGNALING	UBR4	39.5223	53.5377	Proteostasis
SRPK2	11.923	21.4383	GENERAL SIGNALING	UPF3B	7.47239	11.2856	MRNA METABOLISM
SRPK2	11.923	21.4383	GENERAL SIGNALING	USP36	8.49289	9.83103	Proteostasis
SRPK2	11.923	21.4383	GENERAL SIGNALING	USP39	24.8568	21.2801	Proteostasis
SRPK2	11.923	21.4383	GENERAL SIGNALING	VAC14	16.5909	16.5469	GENERAL SIGNALING
SRPK2	11.923	21.4383	GENERAL SIGNALING	VAV2	10.1002	6.61447	GENERAL SIGNALING
SRPK2	11.923	21.4383	GENERAL SIGNALING	VRK1	5.38987	7.01817	GENERAL SIGNALING	model
SRPK2	11.923	21.4383	GENERAL SIGNALING	VSTM2L	5.44701	21.636	D6_Apoptosis
SRPK2	11.923	21.4383	GENERAL SIGNALING	WDR5	12.9498	10.827	TRANSCRIPTION
SRPK2	11.923	21.4383	GENERAL SIGNALING	WDR70	10.4296	7.86101	UNKNOWN
SRPK2	11.923	21.4383	GENERAL SIGNALING	XRCC5	77.16	77.4477	DNA DAMAGE
SRPK2	11.923	21.4383	GENERAL SIGNALING	YBX3	121.894	172.309	TRANSCRIPTION
SRPK2	11.923	21.4383	GENERAL SIGNALING	YPEL2	5.34165	57.7098	UNKNOWN
SRPK2	11.923	21.4383	GENERAL SIGNALING	YPEL3	78.91	115.141	D6_Apoptosis
SRPK2	11.923	21.4383	GENERAL SIGNALING	YRDC	7.95915	7.94325	UNKNOWN
SRPK2	11.923	21.4383	GENERAL SIGNALING	YTHDC1	13.944	20.0266	SPLICING
SRPK2	11.923	21.4383	GENERAL SIGNALING	YTHDC2	10.568	15.9799	SPLICING
SRPK2	11.923	21.4383	GENERAL SIGNALING	YWHAB	112.847	124.985	GENERAL SIGNALING
SRPK2	11.923	21.4383	GENERAL SIGNALING	ZC3H13	6.98119	9.50538	TRANSCRIPTION
SRPK2	11.923	21.4383	GENERAL SIGNALING	ZC3H18	12.3023	15.2157	TRANSCRIPTION
SRPK2	11.923	21.4383	GENERAL SIGNALING	ZCCHC17	22.9591	27.0291	TRANSCRIPTION
SRPK2	11.923	21.4383	GENERAL SIGNALING	ZDHHC5	27.7035	58.0312	TRANSCRIPTION
SRPK2	11.923	21.4383	GENERAL SIGNALING	ZFC3H1	14.0875	12.9769	TRANSCRIPTION
SRPK2	11.923	21.4383	GENERAL SIGNALING	ZFHX4	1.35428	2.88867	TRANSCRIPTION
SRPK2	11.923	21.4383	GENERAL SIGNALING	ZFP91	15.881	23.111	TRANSCRIPTION
SRPK2	11.923	21.4383	GENERAL SIGNALING	ZMAT4	0.197901	7.29608	TRANSCRIPTION
SRPK2	11.923	21.4383	GENERAL SIGNALING	ZMYM4	9.72574	14.3704	TRANSCRIPTION
SRPK2	11.923	21.4383	GENERAL SIGNALING	ZNF140	7.17191	7.49586	TRANSCRIPTION
SRPK2	11.923	21.4383	GENERAL SIGNALING	ZNF234	2.28765	2.55484	TRANSCRIPTION
SRPK2	11.923	21.4383	GENERAL SIGNALING	ZNF529	2.29949	1.74319	TRANSCRIPTION
SRPK2	11.923	21.4383	GENERAL SIGNALING	ZNF592	7.57609	9.53487	TRANSCRIPTION
SRPK2	11.923	21.4383	GENERAL SIGNALING	ZNF593	19.9057	27.2914	TRANSCRIPTION
SRPK2	11.923	21.4383	GENERAL SIGNALING	ZNF616	4.68176	5.51638	TRANSCRIPTION
SRPK2	11.923	21.4383	GENERAL SIGNALING	ZRANB2	32.2207	34.2868	TRANSCRIPTION
SRPK2	11.923	21.4383	GENERAL SIGNALING	ZRSR2	14.7303	12.4038	MRNA METABOLISM
SRPK2	11.923	21.4383	GENERAL SIGNALING	ZSCAN9	7.9421	10.2027	TRANSCRIPTION
ACAD10	9.69451	8.63795	Lipid homeostasis	APP	528.854	218.081	Proteostasis
COL4A3	15.1756	20.383	ECM homeostasis	COL4A4	2.16304	6.89957	ECM homeostasis
COL4A3	15.1756	20.383	ECM homeostasis	COL4A5	4.59485	2.97107	ECM homeostasis
ABCA1	0.412664	0.746316	Cholesterol homeostasis	AOX1	25.2767	0.19379	METABOLISM
ABCA1	0.412664	0.746316	Cholesterol homeostasis	ATXN10	50.5823	46.091	DEVELOPMENTAL
ABCA1	0.412664	0.746316	Cholesterol homeostasis	CSNK2A2	20.1511	13.5866	GENERAL SIGNALING
ABCA1	0.412664	0.746316	Cholesterol homeostasis	ERBIN	15.8717	10.4912	GENERAL SIGNALING
ABCA1	0.412664	0.746316	Cholesterol homeostasis	FADD	9.37628	5.53087	D6_Apoptosis
ABCA1	0.412664	0.746316	Cholesterol homeostasis	IKBKG	11.9583	9.91435	Proteostasis
ABCA1	0.412664	0.746316	Cholesterol homeostasis	LNX1	2.66179	4.75346	Proteostasis
ABCA1	0.412664	0.746316	Cholesterol homeostasis	PRPF8	107.542	159.804	MRNA METABOLISM
ABCA1	0.412664	0.746316	Cholesterol homeostasis	SDHB	67.0934	51.9404	Energy homeostasis and mitophagy
ABCA1	0.412664	0.746316	Cholesterol homeostasis	SNTA1	76.3309	54.9246	CYTOSKELETON
ABCA1	0.412664	0.746316	Cholesterol homeostasis	SNTB1	16.2386	3.3634	CYTOSKELETON
ABCA1	0.412664	0.746316	Cholesterol homeostasis	SNTB2	11.3007	13.5375	CYTOSKELETON
ABCA1	0.412664	0.746316	Cholesterol homeostasis	TGM2	759.551	6.39717	Energy homeostasis and mitophagy
ABCA1	0.412664	0.746316	Cholesterol homeostasis	UGP2	56.4459	41.7986	METABOLISM
ABCA1	0.412664	0.746316	Cholesterol homeostasis	XPC	26.3608	15.56	DNA DAMAGE
COL10A1	5.46237	0.253626	ECM homeostasis	ANXA5	319.556	63.7612	BLOOD COAGULATION
COL10A1	5.46237	0.253626	ECM homeostasis	APOL6	5.63741	0.394061	Cholesterol homeostasis
COL10A1	5.46237	0.253626	ECM homeostasis	BANP	5.24804	6.68259	CELL CYCLE
COL10A1	5.46237	0.253626	ECM homeostasis	COL10A1	5.46237	0.253626	ECM homeostasis
COL10A1	5.46237	0.253626	ECM homeostasis	MESDC2	39.637	17.3484	Phagocytosis
COL10A1	5.46237	0.253626	ECM homeostasis	MPLKIP	27.4933	23.4561	CELL CYCLE
COL10A1	5.46237	0.253626	ECM homeostasis	MVP	75.5822	27.7622	GENERAL SIGNALING
COL10A1	5.46237	0.253626	ECM homeostasis	NRF1	5.68228	9.80178	TRANSCRIPTION
COL10A1	5.46237	0.253626	ECM homeostasis	SGTB	4.11748	12.849	UNKNOWN
COL10A1	5.46237	0.253626	ECM homeostasis	UBQLN1	37.7485	48.7215	Proteostasis
COL10A1	5.46237	0.253626	ECM homeostasis	UBQLN2	18.959	28.1028	Proteostasis
COL10A1	5.46237	0.253626	ECM homeostasis	VSNL1	0.21116	48.7576	GENERAL SIGNALING
ALDH1A2	31.2479	2.72206	RETINOIC CYCLE	HTRA2	9.43839	8.181	ECM homeostasis
ARHGAP21	19.0128	32.8028	GENERAL SIGNALING	EEF1D	282.729	74.5308	Proteostasis
ARHGAP21	19.0128	32.8028	GENERAL SIGNALING	ZNF177	11.38	11.5898	TRANSCRIPTION
ARHGAP21	19.0128	32.8028	GENERAL SIGNALING	SP1	16.2994	10.0678	TRANSCRIPTION
PRLR	0.260701	0.159538	Antioxidants	CREBBP	11.2639	9.35362	TRANSCRIPTION
PRLR	0.260701	0.159538	Antioxidants	FBXW11	15.6765	23.7951	Proteostasis
PRLR	0.260701	0.159538	Antioxidants	PPIA	271.5	178.941	Proteostasis
PRLR	0.260701	0.159538	Antioxidants	PRL	0.13901	16.3317	Antioxidants	exp. structure
PRLR	0.260701	0.159538	Antioxidants	VAV1	4.99475	0.295605	GENERAL SIGNALING
PRLR	0.260701	0.159538	Antioxidants	YWHAG	59.3811	118.233	GENERAL SIGNALING
PRLR	0.260701	0.159538	Antioxidants	YWHAZ	142.226	205.754	GENERAL SIGNALING
SPEF2	2.92594	7.75487	UNKNOWN	TSC22D2	6.07337	10.1331	TRANSCRIPTION
TMEM97	6.65635	6.74848	Cholesterol homeostasis	APP	528.854	218.081	Proteostasis
TMEM97	6.65635	6.74848	Cholesterol homeostasis	ARL13B	4.18788	11.0195	CYTOSKELETON
TMEM97	6.65635	6.74848	Cholesterol homeostasis	ATP6AP2	119.9	85.8986	DEVELOPMENTAL
TMEM97	6.65635	6.74848	Cholesterol homeostasis	BCL2L13	19.9072	72.971	D6_Apoptosis
TMEM97	6.65635	6.74848	Cholesterol homeostasis	CD53	43.7545	1.32146	UNKNOWN
TMEM97	6.65635	6.74848	Cholesterol homeostasis	CD74	626.504	42.9716	Parainflammation
TMEM97	6.65635	6.74848	Cholesterol homeostasis	CLDN7	1.74695	1.68123	CELL JUNCTION ADHESION
TMEM97	6.65635	6.74848	Cholesterol homeostasis	CLSTN3	13.2143	75.2404	NEURONAL/SYNAPSE
TMEM97	6.65635	6.74848	Cholesterol homeostasis	CPLX4	1.79173	249.911	NEURONAL/SYNAPSE
TMEM97	6.65635	6.74848	Cholesterol homeostasis	EBP	36.032	32.41	Cholesterol homeostasis
TMEM97	6.65635	6.74848	Cholesterol homeostasis	ERGIC3	108.106	65.6532	VESICLE TRANSPORT
TMEM97	6.65635	6.74848	Cholesterol homeostasis	FKBP7	7.92452	1.24211	TRANSLATION
TMEM97	6.65635	6.74848	Cholesterol homeostasis	GPR37L1	1.01918	6.4932	VESICLE TRANSPORT
TMEM97	6.65635	6.74848	Cholesterol homeostasis	GPX8	15.2434	0.695731	Antioxidants
TMEM97	6.65635	6.74848	Cholesterol homeostasis	IFNGR2	69.2101	14.0983	GENERAL SIGNALING
TMEM97	6.65635	6.74848	Cholesterol homeostasis	LIME1	17.4918	13.5814	GENERAL SIGNALING
TMEM97	6.65635	6.74848	Cholesterol homeostasis	LRRC59	26.0093	21.7109	TRANSLATION
TMEM97	6.65635	6.74848	Cholesterol homeostasis	MFF	46.6528	47.7453	Energy homeostasis and mitophagy
TMEM97	6.65635	6.74848	Cholesterol homeostasis	MTIF3	42.7166	45.4083	Energy homeostasis and mitophagy
TMEM97	6.65635	6.74848	Cholesterol homeostasis	MUC1	4.48106	0.862014	ECM homeostasis
TMEM97	6.65635	6.74848	Cholesterol homeostasis	NDUFAF1	15.0905	11.7473	Energy homeostasis and mitophagy
TMEM97	6.65635	6.74848	Cholesterol homeostasis	NDUFAF2	38.5193	29.8928	Energy homeostasis and mitophagy
TMEM97	6.65635	6.74848	Cholesterol homeostasis	NEMP1	3.51756	6.57262	UNKNOWN
TMEM97	6.65635	6.74848	Cholesterol homeostasis	PDCD1LG2	1.14859	0.0288096	D6_Apoptosis
TMEM97	6.65635	6.74848	Cholesterol homeostasis	PLP1	37.8149	5.89116	DEVELOPMENTAL
TMEM97	6.65635	6.74848	Cholesterol homeostasis	REEP1	12.0246	19.8684	CYTOSKELETON
TMEM97	6.65635	6.74848	Cholesterol homeostasis	RHCG	0.0697973	4.58181	ION CHANNEL
TMEM97	6.65635	6.74848	Cholesterol homeostasis	RNF170	6.25082	24.7634	Proteostasis
TMEM97	6.65635	6.74848	Cholesterol homeostasis	SAR1A	49.4217	32.0753	VESICLE TRANSPORT
TMEM97	6.65635	6.74848	Cholesterol homeostasis	SLC14A1	8.48217	0.0692068	MEMBRANE TRANSPORT
TMEM97	6.65635	6.74848	Cholesterol homeostasis	SPINT1	3.28656	0.940886	Choroidal homeostasis
TMEM97	6.65635	6.74848	Cholesterol homeostasis	TMEM106C	29.0909	57.9821	UNKNOWN
TMEM97	6.65635	6.74848	Cholesterol homeostasis	TMEM14B	63.1644	114.339	DEVELOPMENTAL
TMEM97	6.65635	6.74848	Cholesterol homeostasis	TMEM79	4.41144	3.90041	DEVELOPMENTAL
TMEM97	6.65635	6.74848	Cholesterol homeostasis	VSIR	25.2753	2.03557	UNKNOWN
VTN	8.6511	35.5984	ECM homeostasis	ADH5	98.0022	38.7417	METABOLISM
VTN	8.6511	35.5984	ECM homeostasis	ADTRP	4.19603	0.0352664	BLOOD COAGULATION
VTN	8.6511	35.5984	ECM homeostasis	AMPH	1.22776	44.8788	NEURONAL/SYNAPSE
VTN	8.6511	35.5984	ECM homeostasis	APP	528.854	218.081	Proteostasis
VTN	8.6511	35.5984	ECM homeostasis	CBX1	30.1769	42.5045	TRANSCRIPTION
VTN	8.6511	35.5984	ECM homeostasis	CD247	3.21128	0.344172	NEURONAL/SYNAPSE
VTN	8.6511	35.5984	ECM homeostasis	CKS2	14.0103	14.9072	CELL CYCLE
VTN	8.6511	35.5984	ECM homeostasis	COPS5	41.5716	40.5213	Proteostasis
VTN	8.6511	35.5984	ECM homeostasis	CRADD	13.8586	16.5738	D6_Apoptosis
VTN	8.6511	35.5984	ECM homeostasis	DLG2	1.19582	13.01	NEURONAL/SYNAPSE
VTN	8.6511	35.5984	ECM homeostasis	DLG3	10.1447	10.0526	NEURONAL/SYNAPSE
VTN	8.6511	35.5984	ECM homeostasis	EGF	2.61155	6.98171	GENERAL SIGNALING
VTN	8.6511	35.5984	ECM homeostasis	ETV7	2.17983	0.332863	TRANSCRIPTION
VTN	8.6511	35.5984	ECM homeostasis	FGF2	13.013	1.92736	DEVELOPMENTAL
VTN	8.6511	35.5984	ECM homeostasis	GEM	133.534	34.4494	GENERAL SIGNALING
VTN	8.6511	35.5984	ECM homeostasis	GLUD1	70.5364	70.3186	METABOLISM OF AMINO ACIDS
VTN	8.6511	35.5984	ECM homeostasis	GOPC	10.8505	9.83241	VESICLE TRANSPORT
VTN	8.6511	35.5984	ECM homeostasis	IGF2	250.985	0.367643	GENERAL SIGNALING
VTN	8.6511	35.5984	ECM homeostasis	IGFBP5	727.881	40.6744	GENERAL SIGNALING
VTN	8.6511	35.5984	ECM homeostasis	LNX2	8.81393	6.49357	UNKNOWN
VTN	8.6511	35.5984	ECM homeostasis	PLAUR	11.6046	0.964156	BLOOD COAGULATION	exp. structure
VTN	8.6511	35.5984	ECM homeostasis	POMC	1.44198	1.33917	Antioxidants
VTN	8.6511	35.5984	ECM homeostasis	PRDX4	55.2008	24.6759	Antioxidants
VTN	8.6511	35.5984	ECM homeostasis	PRKACA	45.8684	50.6234	GENERAL SIGNALING
VTN	8.6511	35.5984	ECM homeostasis	PRKCA	4.0386	22.2591	GENERAL SIGNALING
VTN	8.6511	35.5984	ECM homeostasis	PVR	11.0008	6.20976	CELL JUNCTION ADHESION
VTN	8.6511	35.5984	ECM homeostasis	RHOXF1	2.13836	3.77356	TRANSCRIPTION
VTN	8.6511	35.5984	ECM homeostasis	RPL13A	2425.97	1085.42	TRANSLATION
VTN	8.6511	35.5984	ECM homeostasis	SERPINE1	50.7563	1.16511	Parainflammation	exp. structure
VTN	8.6511	35.5984	ECM homeostasis	SIX1	5.13318	0.101537	TRANSCRIPTION
VTN	8.6511	35.5984	ECM homeostasis	SNTG1	0.0963407	1.48431	CYTOSKELETON
VTN	8.6511	35.5984	ECM homeostasis	TGFB1	29.1569	1.20503	GENERAL SIGNALING
VTN	8.6511	35.5984	ECM homeostasis	TGFB2	7.8104	8.86899	GENERAL SIGNALING
VTN	8.6511	35.5984	ECM homeostasis	UBQLN2	18.959	28.1028	Proteostasis
VTN	8.6511	35.5984	ECM homeostasis	VEGFA	67.6145	105.99	Choroidal homeostasis
VTN	8.6511	35.5984	ECM homeostasis	VTN	8.6511	35.5984	ECM homeostasis
NOA1	9.33315	7.27038	Energy homeostasis and mitophagy	ARF1	271.168	162.686	VESICLE TRANSPORT
NOA1	9.33315	7.27038	Energy homeostasis and mitophagy	BOK	17.6294	3.01812	D6_Apoptosis
NOA1	9.33315	7.27038	Energy homeostasis and mitophagy	COL9A2	16.2923	41.9869	ECM homeostasis
NOA1	9.33315	7.27038	Energy homeostasis and mitophagy	DAP3	35.497	42.7976	D5_Anoikis
NOA1	9.33315	7.27038	Energy homeostasis and mitophagy	GRB10	23.3475	57.894	GENERAL SIGNALING
NOA1	9.33315	7.27038	Energy homeostasis and mitophagy	HSPA8	580.64	571.433	Proteostasis
NOA1	9.33315	7.27038	Energy homeostasis and mitophagy	MPP3	2.36354	1.81243	GENERAL SIGNALING
POLR2B	29.6449	33.8262	TRANSCRIPTION	BTF3	334.695	137.936	TRANSCRIPTION
POLR2B	29.6449	33.8262	TRANSCRIPTION	CALM1	161.533	217.547	GENERAL SIGNALING
POLR2B	29.6449	33.8262	TRANSCRIPTION	CALM2	425.759	516.878	GENERAL SIGNALING
POLR2B	29.6449	33.8262	TRANSCRIPTION	CALM3	111.434	216.921	GENERAL SIGNALING
POLR2B	29.6449	33.8262	TRANSCRIPTION	CCNH	24.4921	17.0128	CELL CYCLE
POLR2B	29.6449	33.8262	TRANSCRIPTION	CDK7	12.2085	12.4223	CELL CYCLE
POLR2B	29.6449	33.8262	TRANSCRIPTION	CTDP1	6.65477	4.92218	TRANSCRIPTION
POLR2B	29.6449	33.8262	TRANSCRIPTION	GTF2B	20.4366	14.1392	TRANSCRIPTION	exp. structure
POLR2B	29.6449	33.8262	TRANSCRIPTION	GTF2F1	34.8645	38.2496	TRANSCRIPTION	exp. structure
POLR2B	29.6449	33.8262	TRANSCRIPTION	GTF2F2	50.99	14.6297	TRANSCRIPTION	exp. structure
POLR2B	29.6449	33.8262	TRANSCRIPTION	IKBKG	11.9583	9.91435	Proteostasis
POLR2B	29.6449	33.8262	TRANSCRIPTION	ITCH	12.7015	14.2707	Proteostasis
POLR2B	29.6449	33.8262	TRANSCRIPTION	LZTR1	19.7569	16.2529	TRANSCRIPTION
POLR2B	29.6449	33.8262	TRANSCRIPTION	NEDD4	4.83262	2.38942	Proteostasis
POLR2B	29.6449	33.8262	TRANSCRIPTION	POLR2A	32.8017	54.3976	TRANSCRIPTION	exp. structure
POLR2B	29.6449	33.8262	TRANSCRIPTION	POLR2C	46.9067	48.9041	TRANSCRIPTION	exp. structure
POLR2B	29.6449	33.8262	TRANSCRIPTION	POLR2D	7.47108	7.55864	TRANSCRIPTION
POLR2B	29.6449	33.8262	TRANSCRIPTION	POLR2E	61.8556	50.0456	TRANSCRIPTION
POLR2B	29.6449	33.8262	TRANSCRIPTION	POLR2G	77.9427	65.9072	TRANSCRIPTION	exp. structure
POLR2B	29.6449	33.8262	TRANSCRIPTION	POLR2H	43.3975	16.9612	TRANSCRIPTION
POLR2B	29.6449	33.8262	TRANSCRIPTION	POLR2I	29.248	23.1367	TRANSCRIPTION	exp. structure
POLR2B	29.6449	33.8262	TRANSCRIPTION	POLR2J	31.5223	19.7703	TRANSCRIPTION	exp. structure
POLR2B	29.6449	33.8262	TRANSCRIPTION	POLR2K	50.921	45.4325	TRANSCRIPTION	exp. structure
POLR2B	29.6449	33.8262	TRANSCRIPTION	POLR2L	190.447	56.8679	TRANSCRIPTION	exp. structure
POLR2B	29.6449	33.8262	TRANSCRIPTION	SUB1	78.0595	52.2801	TRANSCRIPTION
POLR2B	29.6449	33.8262	TRANSCRIPTION	TCEA1	44.0163	41.9152	TRANSCRIPTION	exp. structure
POLR2B	29.6449	33.8262	TRANSCRIPTION	WWOX	9.29391	8.61416	D6_Apoptosis
POLR2B	29.6449	33.8262	TRANSCRIPTION	ZSCAN1	0.3521	1.44274	TRANSCRIPTION
IGFBP7	1938.34	38.5942	Choroidal homeostasis	CHMP3	68.3505	43.8442	Autophagy
IGFBP7	1938.34	38.5942	Choroidal homeostasis	IGF1	1.72453	4.86871	GENERAL SIGNALING
IGFBP7	1938.34	38.5942	Choroidal homeostasis	IGF2	250.985	0.367643	GENERAL SIGNALING
IGFBP7	1938.34	38.5942	Choroidal homeostasis	INS	250.985	0.367643	GENERAL SIGNALING
IGFBP7	1938.34	38.5942	Choroidal homeostasis	RBBP8	4.23201	2.86596	DNA DAMAGE
IGFBP7	1938.34	38.5942	Choroidal homeostasis	VEGFA	67.6145	105.99	Choroidal homeostasis
NOTCH4	28.3479	2.87351	Choroidal homeostasis	EGFL7	127.976	7.15763	Choroidal homeostasis
NOTCH4	28.3479	2.87351	Choroidal homeostasis	ELOC	21.588	18.7708	TRANSCRIPTION
NOTCH4	28.3479	2.87351	Choroidal homeostasis	MAML1	9.66344	8.84989	TRANSCRIPTION
APOC1	33.2134	19.0937	Cholesterol homeostasis	ACACA	15.8206	11.8226	Cholesterol homeostasis
APOC1	33.2134	19.0937	Cholesterol homeostasis	ACSF2	9.39395	1.64312	D7_Ferroptosis
APOC1	33.2134	19.0937	Cholesterol homeostasis	BCL2L2	110.653	128.439	D6_Apoptosis
APOC1	33.2134	19.0937	Cholesterol homeostasis	C14orf2	131.829	126.831	UNKNOWN
APOC1	33.2134	19.0937	Cholesterol homeostasis	CIDEB	13.4301	6.60409	D6_Apoptosis
APOC1	33.2134	19.0937	Cholesterol homeostasis	HMSD	1.46804	50.9233	Parainflammation
APOC1	33.2134	19.0937	Cholesterol homeostasis	LETMD1	35.9238	24.5936	UNKNOWN
APOC1	33.2134	19.0937	Cholesterol homeostasis	MAIP1	7.17765	6.02728	Energy homeostasis and mitophagy
APOC1	33.2134	19.0937	Cholesterol homeostasis	MPC2	24.316	28.7786	Energy homeostasis and mitophagy
APOC1	33.2134	19.0937	Cholesterol homeostasis	MTCH2	25.0232	29.7221	D6_Apoptosis
APOC1	33.2134	19.0937	Cholesterol homeostasis	MTERF3	12.4607	10.1159	Energy homeostasis and mitophagy
APOC1	33.2134	19.0937	Cholesterol homeostasis	NFU1	32.0146	32.1865	Energy homeostasis and mitophagy
APOC1	33.2134	19.0937	Cholesterol homeostasis	RADIL	3.11659	2.86275	DEVELOPMENTAL
APOC1	33.2134	19.0937	Cholesterol homeostasis	RSAD2	8.46972	0.947836	Parainflammation
APOC1	33.2134	19.0937	Cholesterol homeostasis	SIRPB1	1.51091	0.299997	Parainflammation
APOC1	33.2134	19.0937	Cholesterol homeostasis	SPG21	85.8698	27.7688	Parainflammation
APOC1	33.2134	19.0937	Cholesterol homeostasis	VKORC1	81.8308	30.5356	METABOLISM
MCUB	7.55479	6.30092	Energy homeostasis and mitophagy	ZBTB16	21.2411	2.58	Proteostasis
PLA2G12A	18.8715	15.5479	Lipid homeostasis	DVL2	19.1602	19.1589	DEVELOPMENTAL
PLA2G12A	18.8715	15.5479	Lipid homeostasis	RB1	18.933	11.2753	CELL CYCLE
PLA2G12A	18.8715	15.5479	Lipid homeostasis	RPS15	827.102	419.222	TRANSLATION
PLA2G12A	18.8715	15.5479	Lipid homeostasis	RPS6	1578.31	668.918	TRANSLATION
PLA2G12A	18.8715	15.5479	Lipid homeostasis	TMEM37	11.1824	21.5475	ION CHANNEL
PLA2G12A	18.8715	15.5479	Lipid homeostasis	UCK1	26.8379	21.3224	METABOLISM
PLA2G12A	18.8715	15.5479	Lipid homeostasis	UMPS	2.50506	1.87429	METABOLISM
PLA2G12A	18.8715	15.5479	Lipid homeostasis	YWHAG	59.3811	118.233	GENERAL SIGNALING
PRDM1	3.82104	0.497812	RETINA DEVELOPMENTAL	ATXN1	0.822831	12.7881	DEVELOPMENTAL
PRDM1	3.82104	0.497812	RETINA DEVELOPMENTAL	HDAC2	16.3728	17.258	TRANSCRIPTION
PRDM1	3.82104	0.497812	RETINA DEVELOPMENTAL	KDM1A	20.7333	23.0448	TRANSCRIPTION
PRDM1	3.82104	0.497812	RETINA DEVELOPMENTAL	PIAS1	11.4355	18.0013	Proteostasis
PRDM1	3.82104	0.497812	RETINA DEVELOPMENTAL	TLE1	20.8849	10.4017	TRANSCRIPTION
PRDM1	3.82104	0.497812	RETINA DEVELOPMENTAL	TLE2	36.2956	9.96503	TRANSCRIPTION
CLIC5	14.1464	9.68964	ION CHANNEL	EZR	176.158	10.26	CYTOSKELETON
CLIC5	14.1464	9.68964	ION CHANNEL	LAMTOR5	138.324	86.6587	Autophagy
CLIC5	14.1464	9.68964	ION CHANNEL	SRPK1	17.788	20.007	GENERAL SIGNALING
CLIC5	14.1464	9.68964	ION CHANNEL	TPRN	94.4763	28.2014	UNKNOWN
ADGRL3	1.19504	6.56351	NEURONAL/SYNAPSE	FLRT3	1.28882	1.95356	Choroidal homeostasis	exp. structure
ADGRL3	1.19504	6.56351	NEURONAL/SYNAPSE	ZNF24	18.3546	25.1579	TRANSCRIPTION
TOMM40	22.4239	32.5891	Energy homeostasis and mitophagy	HSD17B10	64.2713	16.7732	Cholesterol homeostasis
TOMM40	22.4239	32.5891	Energy homeostasis and mitophagy	HSP90AA1	407.322	1052.39	Proteostasis
TOMM40	22.4239	32.5891	Energy homeostasis and mitophagy	HSPA4	29.3584	83.5963	Proteostasis
TOMM40	22.4239	32.5891	Energy homeostasis and mitophagy	MTX1	22.2423	11.108	Energy homeostasis and mitophagy
TOMM40	22.4239	32.5891	Energy homeostasis and mitophagy	PRKN	3.07176	5.15683	Proteostasis
TOMM40	22.4239	32.5891	Energy homeostasis and mitophagy	SAMM50	28.5947	27.0428	Energy homeostasis and mitophagy
TOMM40	22.4239	32.5891	Energy homeostasis and mitophagy	TOMM20	76.2286	43.1032	Energy homeostasis and mitophagy
TOMM40	22.4239	32.5891	Energy homeostasis and mitophagy	TOMM22	34.0776	27.7099	Energy homeostasis and mitophagy
TNXB	4.97603	0.703902	ECM homeostasis	BANP	5.24804	6.68259	CELL CYCLE
TNXB	4.97603	0.703902	ECM homeostasis	PCOLCE	130.119	4.77828	ECM homeostasis
TNXB	4.97603	0.703902	ECM homeostasis	POU6F2	0.666291	1.19803	TRANSCRIPTION
TNXB	4.97603	0.703902	ECM homeostasis	VEGFB	143.018	86.9814	Choroidal homeostasis
FKBPL	0.233453	1.33693	Choroidal homeostasis	ANKRD49	6.41195	7.19047	UNKNOWN
FKBPL	0.233453	1.33693	Choroidal homeostasis	APP	528.854	218.081	Proteostasis
FKBPL	0.233453	1.33693	Choroidal homeostasis	CALCOCO2	108.571	31.9983	Autophagy
FKBPL	0.233453	1.33693	Choroidal homeostasis	CDKN1A	54.5788	17.7583	CELL CYCLE
FKBPL	0.233453	1.33693	Choroidal homeostasis	RBCK1	23.3484	17.0195	Proteostasis
FKBPL	0.233453	1.33693	Choroidal homeostasis	UNC119	249.817	1536.69	NEURONAL/SYNAPSE
ACTR6	16.0182	19.8367	CYTOSKELETON	AK2	34.3964	26.6525	Energy homeostasis and mitophagy
ACTR6	16.0182	19.8367	CYTOSKELETON	FSCN1	27.0112	21.9056	CYTOSKELETON
ACTR6	16.0182	19.8367	CYTOSKELETON	TAGLN2	240.627	42.3452	UNKNOWN
FUT3	0.281158	30.9395	POSTTRANSLATIONAL MODIFICATION	SEC22A	21.3158	14.09	VESICLE TRANSPORT
FUT3	0.281158	30.9395	POSTTRANSLATIONAL MODIFICATION	SLC41A2	2.69263	1.16925	ION CHANNEL
REST	6.22165	4.35609	RETINA DEVELOPMENTAL	CDYL	6.00928	6.55863	TRANSCRIPTION
REST	6.22165	4.35609	RETINA DEVELOPMENTAL	GTF2B	20.4366	14.1392	TRANSCRIPTION
REST	6.22165	4.35609	RETINA DEVELOPMENTAL	HDAC1	39.0149	19.0462	TRANSCRIPTION
REST	6.22165	4.35609	RETINA DEVELOPMENTAL	PLK1	8.54	14.962	CELL CYCLE
REST	6.22165	4.35609	RETINA DEVELOPMENTAL	RCOR1	5.45168	4.20627	TRANSCRIPTION
REST	6.22165	4.35609	RETINA DEVELOPMENTAL	SUB1	78.0595	52.2801	TRANSCRIPTION
REST	6.22165	4.35609	RETINA DEVELOPMENTAL	TBP	7.16378	7.47633	TRANSCRIPTION
IER3	2.45268	2.26972	UNKNOWN	APP	528.854	218.081	Proteostasis
IER3	2.45268	2.26972	UNKNOWN	CAMLG	24.7005	22.6746	CELL JUNCTION ADHESION
IER3	2.45268	2.26972	UNKNOWN	CD79A	3.52454	0.0473081	Parainflammation
IER3	2.45268	2.26972	UNKNOWN	CISD2	10.1501	15.9554	Autophagy
IER3	2.45268	2.26972	UNKNOWN	FHL2	127.369	9.60541	Lipid homeostasis
IER3	2.45268	2.26972	UNKNOWN	FKBP7	7.92452	1.24211	TRANSLATION
IER3	2.45268	2.26972	UNKNOWN	MAPK1	26.8851	24.6684	GENERAL SIGNALING
IER3	2.45268	2.26972	UNKNOWN	PPP2R5B	17.8594	43.0264	GENERAL SIGNALING
IER3	2.45268	2.26972	UNKNOWN	PRNP	212.469	144.571	Proteostasis
IER3	2.45268	2.26972	UNKNOWN	SGTA	35.0056	59.6301	Proteostasis
IER3	2.45268	2.26972	UNKNOWN	SLC13A4	0.688249	1.22763	Choroidal homeostasis
IER3	2.45268	2.26972	UNKNOWN	TMBIM6	327.008	205.99	Autophagy
IER3	2.45268	2.26972	UNKNOWN	TMX2	148.438	89.0057	METABOLISM
DDR1	17.8909	53.8627	ECM homeostasis	IRS1	5.56687	4.21884	GENERAL SIGNALING	model
DDR1	17.8909	53.8627	ECM homeostasis	MAPK6	17.493	19.3926	GENERAL SIGNALING
DDR1	17.8909	53.8627	ECM homeostasis	NCK2	32.1214	11.7943	GENERAL SIGNALING	with dom-dom model
DDR1	17.8909	53.8627	ECM homeostasis	NUDT3	877.788	359.974	METABOLISM
DDR1	17.8909	53.8627	ECM homeostasis	RGS2	59.653	21.2156	Choroidal homeostasis
DDR1	17.8909	53.8627	ECM homeostasis	SHC1	71.7768	9.42262	GENERAL SIGNALING
DDR1	17.8909	53.8627	ECM homeostasis	SNAPIN	32.7286	31.279	Antioxidants
DDR1	17.8909	53.8627	ECM homeostasis	SNRNP40	20.9604	19.8516	MRNA METABOLISM
DDR1	17.8909	53.8627	ECM homeostasis	TM4SF1	85.1474	3.37142	UNKNOWN
DDR1	17.8909	53.8627	ECM homeostasis	TTR	15552.4	127.363	RETINOIC CYCLE
CD34	48.44	4.03123	Parainflammation	ATF5	9.07291	9.92456	TRANSCRIPTION
CD34	48.44	4.03123	Parainflammation	CREM	19.4736	9.75671	TRANSCRIPTION
CD34	48.44	4.03123	Parainflammation	CRKL	17.5941	21.1878	GENERAL SIGNALING
CD46	75.9615	43.2221	Parainflammation	ANKRD46	12.1755	26.8518	UNKNOWN
CD46	75.9615	43.2221	Parainflammation	C3	163.819	11.064	Parainflammation	exp. structure
CD46	75.9615	43.2221	Parainflammation	DLG4	10.9601	210.523	NEURONAL/SYNAPSE
CD46	75.9615	43.2221	Parainflammation	GPR37L1	1.01918	6.4932	VESICLE TRANSPORT
CD46	75.9615	43.2221	Parainflammation	JAG1	45.5985	20.6757	Choroidal homeostasis
CD46	75.9615	43.2221	Parainflammation	MGAT5B	1.70307	4.22762	POSTTRANSLATIONAL MODIFICATION
CD46	75.9615	43.2221	Parainflammation	POU4F2	0.0114893	5.64521	DEVELOPMENTAL
CD46	75.9615	43.2221	Parainflammation	SRC	22.9967	10.9459	GENERAL SIGNALING
GLI2	1.3296	0.063985	RETINA DEVELOPMENTAL	CREB1	5.52711	6.91074	TRANSCRIPTION
GLI2	1.3296	0.063985	RETINA DEVELOPMENTAL	SKI	27.5467	9.35169	DEVELOPMENTAL
GLI2	1.3296	0.063985	RETINA DEVELOPMENTAL	SUFU	7.38699	4.54425	DEVELOPMENTAL
GLI2	1.3296	0.063985	RETINA DEVELOPMENTAL	ZIC1	0.0361183	3.9082	DEVELOPMENTAL
INHBB	3.51204	1.29495	GENERAL SIGNALING	FNTA	41.5865	39.5947	POSTTRANSLATIONAL MODIFICATION
GLI3	1.47205	1.06001	RETINA DEVELOPMENTAL	BTRC	6.94374	16.8369	Proteostasis
GLI3	1.47205	1.06001	RETINA DEVELOPMENTAL	CREBBP	11.2639	9.35362	TRANSCRIPTION
GLI3	1.47205	1.06001	RETINA DEVELOPMENTAL	CSNK1A1	54.7558	45.273	GENERAL SIGNALING
GLI3	1.47205	1.06001	RETINA DEVELOPMENTAL	GSK3A	33.6115	51.998	METABOLISM
GLI3	1.47205	1.06001	RETINA DEVELOPMENTAL	MED12	11.5809	10.4427	TRANSCRIPTION
GLI3	1.47205	1.06001	RETINA DEVELOPMENTAL	PRKCA	4.0386	22.2591	GENERAL SIGNALING
GLI3	1.47205	1.06001	RETINA DEVELOPMENTAL	SKI	27.5467	9.35169	DEVELOPMENTAL
GLI3	1.47205	1.06001	RETINA DEVELOPMENTAL	SPOP	31.2882	31.6462	Proteostasis
GLI3	1.47205	1.06001	RETINA DEVELOPMENTAL	SUFU	7.38699	4.54425	DEVELOPMENTAL	exp. structure
GLI3	1.47205	1.06001	RETINA DEVELOPMENTAL	ZIC1	0.0361183	3.9082	DEVELOPMENTAL
GLI3	1.47205	1.06001	RETINA DEVELOPMENTAL	ZIC2	0.0169462	1.99899	RETINA DEVELOPMENTAL
GLI3	1.47205	1.06001	RETINA DEVELOPMENTAL	ZIC3	0.277868	2.33905	DEVELOPMENTAL
FAM84B	24.9771	16.0478	UNKNOWN	AP1M1	26.5364	27.1587	Antioxidants
FAM84B	24.9771	16.0478	UNKNOWN	BAG4	11.0297	13.8688	Proteostasis
FAM84B	24.9771	16.0478	UNKNOWN	CHEK2	12.6013	0.544003	CELL CYCLE
FAM84B	24.9771	16.0478	UNKNOWN	CTNNA1	97.1012	33.2774	CELL JUNCTION ADHESION
FAM84B	24.9771	16.0478	UNKNOWN	DDIT4L	25.9876	1.07698	DNA DAMAGE
FAM84B	24.9771	16.0478	UNKNOWN	FGFR4	5.58587	7.97678	GENERAL SIGNALING
FAM84B	24.9771	16.0478	UNKNOWN	NOTCH2	24.8555	11.2511	DEVELOPMENTAL
FAM84B	24.9771	16.0478	UNKNOWN	PALB2	3.49112	5.01846	DNA DAMAGE
FAM84B	24.9771	16.0478	UNKNOWN	PTPN1	21.0655	8.73662	GENERAL SIGNALING
FAM84B	24.9771	16.0478	UNKNOWN	SMAD4	13.388	10.8665	TRANSCRIPTION
FAM84B	24.9771	16.0478	UNKNOWN	TAX1BP1	86.087	80.0278	D6_Apoptosis
FAM84B	24.9771	16.0478	UNKNOWN	UROD	50.8977	29.9055	METABOLISM
FAM84B	24.9771	16.0478	UNKNOWN	XRCC3	6.07225	1.37514	DNA DAMAGE
PCF11	8.05975	11.4754	SPLICING	SRPK2	11.923	21.4383	GENERAL SIGNALING
RAB30	4.27488	5.35431	VESICLE TRANSPORT	AGTRAP	31.5953	6.01642	Choroidal homeostasis
RAB30	4.27488	5.35431	VESICLE TRANSPORT	EIF5A2	1.98648	3.46657	TRANSLATION
RAB30	4.27488	5.35431	VESICLE TRANSPORT	NCOA5	15.7652	22.3931	TRANSCRIPTION
POSTN	3.10175	0.0233313	ECM homeostasis	TRAPPC2L	52.5872	26.9896	VESICLE TRANSPORT
NMRK2	10.4517	0.666779	ECM homeostasis	LRP12	3.18559	4.93606	Cholesterol homeostasis
DAPK3	20.4855	16.6438	Autophagy	AK3	35.1915	5.62729	Energy homeostasis and mitophagy
DAPK3	20.4855	16.6438	Autophagy	CDC37	99.458	78.2713	Proteostasis	with dom-dom model
DAPK3	20.4855	16.6438	Autophagy	CDKN1A	54.5788	17.7583	CELL CYCLE
DAPK3	20.4855	16.6438	Autophagy	CHEK2	12.6013	0.544003	CELL CYCLE
DAPK3	20.4855	16.6438	Autophagy	DAPK3	20.4855	16.6438	Autophagy
DAPK3	20.4855	16.6438	Autophagy	GRB14	0.410992	2.08811	GENERAL SIGNALING
DAPK3	20.4855	16.6438	Autophagy	HSP90AB1	398.969	307.752	Proteostasis	with dom-dom model
DAPK3	20.4855	16.6438	Autophagy	MDM2	8.22458	8.25431	Proteostasis
DAPK3	20.4855	16.6438	Autophagy	MYL12B	333.554	108.545	CYTOSKELETON	model
DAPK3	20.4855	16.6438	Autophagy	NEDD4L	16.007	13.281	Proteostasis
DAPK3	20.4855	16.6438	Autophagy	PAWR	8.73282	0.410026	D6_Apoptosis
DAPK3	20.4855	16.6438	Autophagy	PRKCZ	5.0099	31.0819	GENERAL SIGNALING
DAPK3	20.4855	16.6438	Autophagy	RAD21	89.317	84.8157	DNA DAMAGE
DAPK3	20.4855	16.6438	Autophagy	RPL34	420.017	155.384	TRANSLATION
DAPK3	20.4855	16.6438	Autophagy	TCP10L	0.425363	1.68392	TRANSCRIPTION
DAPK3	20.4855	16.6438	Autophagy	TP53	11.0534	2.23766	D6_Apoptosis
NECTIN2	37.4425	14.8724	CELL JUNCTION ADHESION	AFDN	21.9107	20.4726	CELL JUNCTION ADHESION
NECTIN2	37.4425	14.8724	CELL JUNCTION ADHESION	ATP5J2	215.807	179.92	Energy homeostasis and mitophagy
NECTIN2	37.4425	14.8724	CELL JUNCTION ADHESION	CD226	1.26329	0.263144	CELL JUNCTION ADHESION	model
NECTIN2	37.4425	14.8724	CELL JUNCTION ADHESION	DUS2	12.7218	9.61623	METABOLISM
NECTIN2	37.4425	14.8724	CELL JUNCTION ADHESION	LYRM4	18.7675	15.176	Energy homeostasis and mitophagy
NECTIN2	37.4425	14.8724	CELL JUNCTION ADHESION	MAPK6	17.493	19.3926	GENERAL SIGNALING
NECTIN2	37.4425	14.8724	CELL JUNCTION ADHESION	MDFI	12.8307	0.192686	DEVELOPMENTAL
NECTIN2	37.4425	14.8724	CELL JUNCTION ADHESION	NECTIN1	4.30295	28.54	CELL JUNCTION ADHESION
NECTIN2	37.4425	14.8724	CELL JUNCTION ADHESION	NECTIN2	37.4425	14.8724	CELL JUNCTION ADHESION
NECTIN2	37.4425	14.8724	CELL JUNCTION ADHESION	NECTIN3	6.26425	3.38613	CELL JUNCTION ADHESION	model
NECTIN2	37.4425	14.8724	CELL JUNCTION ADHESION	NOTCH2NL	25.1229	13.6357	DEVELOPMENTAL
NECTIN2	37.4425	14.8724	CELL JUNCTION ADHESION	SIAH1	53.8546	22.025	Proteostasis
NECTIN2	37.4425	14.8724	CELL JUNCTION ADHESION	TNFRSF12A	30.9131	5.33293	D6_Apoptosis
NECTIN2	37.4425	14.8724	CELL JUNCTION ADHESION	USP53	41.0595	3.23504	CELL JUNCTION ADHESION
MBP	26.2719	6.2114	Parainflammation	ABL1	25.8408	10.8077	GENERAL SIGNALING
MBP	26.2719	6.2114	Parainflammation	APTX	11.303	11.0109	DNA DAMAGE
MBP	26.2719	6.2114	Parainflammation	ATN1	61.577	84.3517	TRANSCRIPTION
MBP	26.2719	6.2114	Parainflammation	ATXN1	0.822831	12.7881	DEVELOPMENTAL
MBP	26.2719	6.2114	Parainflammation	CCNH	24.4921	17.0128	CELL CYCLE
MBP	26.2719	6.2114	Parainflammation	CCNT1	5.10539	7.92862	TRANSCRIPTION
MBP	26.2719	6.2114	Parainflammation	CDK1	2.67257	0.865048	CELL CYCLE
MBP	26.2719	6.2114	Parainflammation	CDK5	11.38	19.6446	CELL CYCLE
MBP	26.2719	6.2114	Parainflammation	CDK7	12.2085	12.4223	CELL CYCLE
MBP	26.2719	6.2114	Parainflammation	CDK8	6.43563	13.5918	CELL CYCLE
MBP	26.2719	6.2114	Parainflammation	CDK9	25.8989	18.9422	CELL CYCLE
MBP	26.2719	6.2114	Parainflammation	CTDSP1	66.9053	14.5744	TRANSCRIPTION
MBP	26.2719	6.2114	Parainflammation	CTDSPL	13.2929	2.1961	TRANSCRIPTION
MBP	26.2719	6.2114	Parainflammation	HIPK2	28.586	30.0308	TRANSCRIPTION
MBP	26.2719	6.2114	Parainflammation	HLA-DRA	285.745	24.7189	Parainflammation	exp. structure
MBP	26.2719	6.2114	Parainflammation	HLA-DRB5	171.205	10.8761	Parainflammation	exp. structure
MBP	26.2719	6.2114	Parainflammation	IKBKE	3.13354	0.406143	Parainflammation
MBP	26.2719	6.2114	Parainflammation	IRAK4	9.291	7.90868	Parainflammation
MBP	26.2719	6.2114	Parainflammation	LIMK1	8.4219	17.0838	CYTOSKELETON
MBP	26.2719	6.2114	Parainflammation	LIMK2	11.135	18.2893	DEVELOPMENTAL
MBP	26.2719	6.2114	Parainflammation	LRRK2	5.99388	2.98026	VESICLE TRANSPORT
MBP	26.2719	6.2114	Parainflammation	MAP3K3	18.1499	6.6639	GENERAL SIGNALING
MBP	26.2719	6.2114	Parainflammation	MAP3K5	14.3549	10.3289	D6_Apoptosis
MBP	26.2719	6.2114	Parainflammation	MAPK1	26.8851	24.6684	GENERAL SIGNALING
MBP	26.2719	6.2114	Parainflammation	MAPK11	14.2196	18.7919	GENERAL SIGNALING
MBP	26.2719	6.2114	Parainflammation	MAPK12	24.3657	22.2594	GENERAL SIGNALING
MBP	26.2719	6.2114	Parainflammation	MAPK13	2.69356	1.06997	GENERAL SIGNALING
MBP	26.2719	6.2114	Parainflammation	MAPK14	18.6061	9.83622	GENERAL SIGNALING
MBP	26.2719	6.2114	Parainflammation	MAPK3	69.3821	76.2067	GENERAL SIGNALING
MBP	26.2719	6.2114	Parainflammation	MNAT1	20.6503	21.3595	CELL CYCLE
MBP	26.2719	6.2114	Parainflammation	PKN1	41.562	31.9453	CYTOSKELETON
MBP	26.2719	6.2114	Parainflammation	PLEKHF2	6.07933	11.7062	Phagocytosis
MBP	26.2719	6.2114	Parainflammation	PLP1	37.8149	5.89116	DEVELOPMENTAL
MBP	26.2719	6.2114	Parainflammation	PPP2R5C	34.7131	35.4774	GENERAL SIGNALING
MBP	26.2719	6.2114	Parainflammation	PRKCA	4.0386	22.2591	GENERAL SIGNALING
MBP	26.2719	6.2114	Parainflammation	PRKCB	13.3703	31.9155	GENERAL SIGNALING
MBP	26.2719	6.2114	Parainflammation	PRKCI	8.12043	5.88981	GENERAL SIGNALING
MBP	26.2719	6.2114	Parainflammation	PRKCZ	5.0099	31.0819	GENERAL SIGNALING
MBP	26.2719	6.2114	Parainflammation	PRKDC	29.2121	30.8799	GENERAL SIGNALING
MBP	26.2719	6.2114	Parainflammation	PRMT5	24.2748	18.813	TRANSCRIPTION
MBP	26.2719	6.2114	Parainflammation	RPS6KA5	1.86078	2.63774	TRANSCRIPTION
MBP	26.2719	6.2114	Parainflammation	SQSTM1	226.295	82.5752	Autophagy
MBP	26.2719	6.2114	Parainflammation	STK3	11.1892	7.4285	D6_Apoptosis
MBP	26.2719	6.2114	Parainflammation	STK39	51.2125	31.2853	GENERAL SIGNALING
MBP	26.2719	6.2114	Parainflammation	TBK1	13.6611	9.19143	Parainflammation
MBP	26.2719	6.2114	Parainflammation	TLK1	10.5474	15.3016	CELL CYCLE
MBP	26.2719	6.2114	Parainflammation	TRPM7	16.778	4.06878	ION CHANNEL
MBP	26.2719	6.2114	Parainflammation	ULK1	16.9054	30.3281	Autophagy
WTAP	59.0666	26.9487	CELL CYCLE	IKZF1	2.56652	0.102003	RETINA DEVELOPMENTAL
WTAP	59.0666	26.9487	CELL CYCLE	TAB1	12.9468	21.0366	GENERAL SIGNALING
WTAP	59.0666	26.9487	CELL CYCLE	VPS52	20.2042	23.7665	VESICLE TRANSPORT
WTAP	59.0666	26.9487	CELL CYCLE	YWHAQ	132.578	140.217	GENERAL SIGNALING
LPL	115.708	9.8769	Cholesterol homeostasis	ANGPTL4	19.5384	1.94397	Choroidal homeostasis
LPL	115.708	9.8769	Cholesterol homeostasis	APP	528.854	218.081	Proteostasis
LPL	115.708	9.8769	Cholesterol homeostasis	ASCC2	27.5183	8.51719	DNA DAMAGE
LPL	115.708	9.8769	Cholesterol homeostasis	CCND1	34.3557	4.18663	CELL CYCLE
LPL	115.708	9.8769	Cholesterol homeostasis	CEP126	1.79597	9.40157	CELL CYCLE
LPL	115.708	9.8769	Cholesterol homeostasis	COPS6	68.061	62.477	Proteostasis
LPL	115.708	9.8769	Cholesterol homeostasis	EMD	47.6145	33.4285	CYTOSKELETON
LPL	115.708	9.8769	Cholesterol homeostasis	LPL	115.708	9.8769	Cholesterol homeostasis
LPL	115.708	9.8769	Cholesterol homeostasis	LRP1	176.816	33.1635	Phagocytosis
LPL	115.708	9.8769	Cholesterol homeostasis	LRP2	7.16503	11.2653	Cholesterol homeostasis
LPL	115.708	9.8769	Cholesterol homeostasis	LUC7L2	45.5901	C7orf55,C7orf55-LUC7L2,LUC7L2	UNKNOWN
LPL	115.708	9.8769	Cholesterol homeostasis	PTPN4	2.58327	6.63123	GENERAL SIGNALING
LPL	115.708	9.8769	Cholesterol homeostasis	RPL18A	1029.54	451.412	TRANSLATION
LPL	115.708	9.8769	Cholesterol homeostasis	SORT1	45.7903	33.5233	VESICLE TRANSPORT
LPL	115.708	9.8769	Cholesterol homeostasis	UBE2Z	28.4563	30.8894	Proteostasis
LPL	115.708	9.8769	Cholesterol homeostasis	VLDLR	12.9403	18.5167	Cholesterol homeostasis
DNAJC27	2.78619	11.1857	Proteostasis	TFCP2	11.6416	18.4354	TRANSCRIPTION
FGF13	5.15459	8.34594	CYTOSKELETON	APP	528.854	218.081	Proteostasis
FGF13	5.15459	8.34594	CYTOSKELETON	MAPK8IP2	1.84397	41.4068	GENERAL SIGNALING
FGF13	5.15459	8.34594	CYTOSKELETON	PRNP	212.469	144.571	Proteostasis
FGF13	5.15459	8.34594	CYTOSKELETON	PSEN1	16.4904	10.2709	Proteostasis
FGF13	5.15459	8.34594	CYTOSKELETON	SCN5A	0.341791	2.91046	ION CHANNEL	exp. structure
FGF13	5.15459	8.34594	CYTOSKELETON	SCN8A	0.278473	8.86594	ION CHANNEL	model
FGF13	5.15459	8.34594	CYTOSKELETON	SCN2A	0.192733	5.51858	ION CHANNEL	exp. structure
ZCWPW1	2.48441	1.84301	TRANSCRIPTION	MEOX2	0.122977	6.63709	Choroidal homeostasis
RHBDD1	6.54304	4.25327	Proteostasis	FBXO25	9.29006	6.00623	Proteostasis
RHBDD1	6.54304	4.25327	Proteostasis	VCP	88.1141	58.3676	Proteostasis	exp. structure
ZNF341	1.52696	1.72043	TRANSCRIPTION	ARNT2	6.9984	8.36071	DEVELOPMENTAL
ZNF341	1.52696	1.72043	TRANSCRIPTION	C11orf68	28.7287	22.0668	UNKNOWN
ZNF341	1.52696	1.72043	TRANSCRIPTION	CSTF2	6.54927	6.67895	MRNA METABOLISM
ZNF341	1.52696	1.72043	TRANSCRIPTION	EMD	47.6145	33.4285	CYTOSKELETON
ZNF341	1.52696	1.72043	TRANSCRIPTION	GRB2	47.2466	27.5724	GENERAL SIGNALING
ZNF341	1.52696	1.72043	TRANSCRIPTION	NCK2	32.1214	11.7943	GENERAL SIGNALING
ZNF341	1.52696	1.72043	TRANSCRIPTION	PTK6	0.687945	1.72897	GENERAL SIGNALING
ZNF341	1.52696	1.72043	TRANSCRIPTION	WDYHV1	11.509	12.0252	Proteostasis
ZNF341	1.52696	1.72043	TRANSCRIPTION	ZDHHC17	9.94204	20.5628	POSTTRANSLATIONAL MODIFICATION
RASIP1	0.223076	0.752265	Choroidal homeostasis	ARFGAP1	28.6538	33.4079	VESICLE TRANSPORT
RASIP1	0.223076	0.752265	Choroidal homeostasis	HRAS	26.0824	34.4233	GENERAL SIGNALING	model
RASIP1	0.223076	0.752265	Choroidal homeostasis	LDB2	41.8075	5.107	TRANSCRIPTION
RASIP1	0.223076	0.752265	Choroidal homeostasis	RAP1A	47.8567	17.9672	Choroidal homeostasis	exp. structure
RASIP1	0.223076	0.752265	Choroidal homeostasis	RAP2A	17.4748	10.5521	DEVELOPMENTAL	model
ICAM3	0.254424	1.26686	Phagocytosis	APP	528.854	218.081	Proteostasis
ICAM3	0.254424	1.26686	Phagocytosis	BRICD5	8.5923	15.9019	UNKNOWN
ICAM3	0.254424	1.26686	Phagocytosis	CLDN19	17.871	0.164838	CELL JUNCTION ADHESION
ICAM3	0.254424	1.26686	Phagocytosis	EZR	176.158	10.26	CYTOSKELETON
ICAM3	0.254424	1.26686	Phagocytosis	ITGAL	3.69006	0.170519	CELL JUNCTION ADHESION	exp. structure
ICAM3	0.254424	1.26686	Phagocytosis	MSN	124.815	16.033	CYTOSKELETON
ICAM3	0.254424	1.26686	Phagocytosis	NINJ2	4.88162	0.618239	CELL JUNCTION ADHESION
ICAM3	0.254424	1.26686	Phagocytosis	SEC22A	21.3158	14.09	VESICLE TRANSPORT
ICAM3	0.254424	1.26686	Phagocytosis	SFTPC	1.52573	0.138257	METABOLISM
ICAM3	0.254424	1.26686	Phagocytosis	SMCO4	11.0274	1.93118	UNKNOWN
ICAM3	0.254424	1.26686	Phagocytosis	SMIM1	4.40061	1.81921	UNKNOWN
ICAM3	0.254424	1.26686	Phagocytosis	TSPO	70.2156	16.4024	Cholesterol homeostasis
PCSK6	0.336069	1.22213	Cholesterol homeostasis	CACNA1A	0.449558	9.80458	ION CHANNEL
PCSK6	0.336069	1.22213	Cholesterol homeostasis	ZNF441	2.43036	4.22546	TRANSCRIPTION
PCSK6	0.336069	1.22213	Cholesterol homeostasis	RXRB	30.3216	27.5898	GENERAL SIGNALING
LSM5	9.90821	9.32594	TRANSCRIPTION	DDIT4L	25.9876	1.07698	DNA DAMAGE
LSM5	9.90821	9.32594	TRANSCRIPTION	EXOSC5	9.96796	7.07676	MRNA METABOLISM
LSM5	9.90821	9.32594	TRANSCRIPTION	HNRNPD	86.3412	81.1018	MRNA METABOLISM
LSM5	9.90821	9.32594	TRANSCRIPTION	LSM3	61.7	39.0465	MRNA METABOLISM	model
LSM5	9.90821	9.32594	TRANSCRIPTION	LSM6	17.7138	12.1009	MRNA METABOLISM	model
LSM5	9.90821	9.32594	TRANSCRIPTION	LSM7	50.2989	35.4916	MRNA METABOLISM	model
LSM5	9.90821	9.32594	TRANSCRIPTION	PLK3	8.44513	1.3054	CELL CYCLE
LSM5	9.90821	9.32594	TRANSCRIPTION	SNRPE	23.1443	12.5908	MRNA METABOLISM	with dom-dom model
LSM5	9.90821	9.32594	TRANSCRIPTION	SNRPF	35.014	23.4685	MRNA METABOLISM	model
LSM5	9.90821	9.32594	TRANSCRIPTION	TBPL1	18.8166	15.1109	TRANSCRIPTION
C1D	22.9645	19.6	TRANSCRIPTION	APP	528.854	218.081	Proteostasis
C1D	22.9645	19.6	TRANSCRIPTION	EXOSC10	20.1286	26.7943	MRNA METABOLISM	with dom-dom model
C1D	22.9645	19.6	TRANSCRIPTION	NCOR1	12.4649	21.4404	TRANSCRIPTION
C1D	22.9645	19.6	TRANSCRIPTION	NCOR2	34.3507	36.9482	TRANSCRIPTION
C1D	22.9645	19.6	TRANSCRIPTION	NR1D1	24.5298	60.2055	Lipid homeostasis
C1D	22.9645	19.6	TRANSCRIPTION	PCBD2	6.03431	9.93752	TRANSCRIPTION
C1D	22.9645	19.6	TRANSCRIPTION	PRKDC	29.2121	30.8799	GENERAL SIGNALING
C1D	22.9645	19.6	TRANSCRIPTION	SUOX	12.9986	11.92	Energy homeostasis and mitophagy
C1D	22.9645	19.6	TRANSCRIPTION	THRA	30.31	46.649	TRANSCRIPTION
C1D	22.9645	19.6	TRANSCRIPTION	THRB	2.27441	10.99	TRANSCRIPTION
C1D	22.9645	19.6	TRANSCRIPTION	TSNAX	24.1136	35.392	MRNA METABOLISM
C1D	22.9645	19.6	TRANSCRIPTION	ZGPAT	17.4918	13.5814	TRANSCRIPTION
NALCN	10.2541	6.30795	ION CHANNEL	MEOX2	0.122977	6.63709	Choroidal homeostasis
MFF	46.6528	47.7453	Energy homeostasis and mitophagy	APOD	1656.65	1.48763	Cholesterol homeostasis
MFF	46.6528	47.7453	Energy homeostasis and mitophagy	APOL2	21.6465	14.1908	Cholesterol homeostasis
MFF	46.6528	47.7453	Energy homeostasis and mitophagy	COL4A5	4.59485	2.97107	ECM homeostasis
MFF	46.6528	47.7453	Energy homeostasis and mitophagy	DNM1L	22.0522	40.6545	CYTOSKELETON
MFF	46.6528	47.7453	Energy homeostasis and mitophagy	MFF	46.6528	47.7453	Energy homeostasis and mitophagy
MYRIP	82.352	5.45477	Antioxidants	C1orf216	9.96964	30.4565	UNKNOWN
MYRIP	82.352	5.45477	Antioxidants	PIK3R1	24.28	30.6927	GENERAL SIGNALING
MYRIP	82.352	5.45477	Antioxidants	RAB27A	36.9426	1.49422	Antioxidants	model
GLIS3	5.56365	1.0937	DEVELOPMENTAL	CIB1	89.9019	29.8029	Choroidal homeostasis
GLIS3	5.56365	1.0937	DEVELOPMENTAL	ITCH	12.7015	14.2707	Proteostasis
GLIS3	5.56365	1.0937	DEVELOPMENTAL	SUFU	7.38699	4.54425	DEVELOPMENTAL
GLIS3	5.56365	1.0937	DEVELOPMENTAL	TRAF1	26.4819	20.4261	D6_Apoptosis
GLIS3	5.56365	1.0937	DEVELOPMENTAL	TRIB3	4.7298	7.8818	D6_Apoptosis
GLIS3	5.56365	1.0937	DEVELOPMENTAL	TRIP6	46.4093	8.76699	CELL JUNCTION ADHESION
DGKI	0.441409	4.29005	GENERAL SIGNALING	VHL	8.7154	7.25148	Proteostasis
HGS	26.5058	28.394	Choroidal homeostasis	ABI2	13.7821	18.8807	CYTOSKELETON
HGS	26.5058	28.394	Choroidal homeostasis	ACLY	26.5346	29.6734	Lipid homeostasis
HGS	26.5058	28.394	Choroidal homeostasis	ACTN4	317.364	150.06	CYTOSKELETON
HGS	26.5058	28.394	Choroidal homeostasis	AHCYL1	56.9029	53.9069	Energy homeostasis and mitophagy
HGS	26.5058	28.394	Choroidal homeostasis	APC	8.35255	17.2926	CELL CYCLE
HGS	26.5058	28.394	Choroidal homeostasis	APLP2	513.814	507.431	BLOOD COAGULATION
HGS	26.5058	28.394	Choroidal homeostasis	APP	528.854	218.081	Proteostasis
HGS	26.5058	28.394	Choroidal homeostasis	ARFIP2	11.5612	14.7241	CYTOSKELETON
HGS	26.5058	28.394	Choroidal homeostasis	ARL6IP1	285.254	257.278	D6_Apoptosis
HGS	26.5058	28.394	Choroidal homeostasis	ARMC8	11.6984	14.4306	UNKNOWN
HGS	26.5058	28.394	Choroidal homeostasis	ATP1A1	327.756	299.093	ION CHANNEL
HGS	26.5058	28.394	Choroidal homeostasis	ATP2A2	62.8792	57.8537	ION CHANNEL
HGS	26.5058	28.394	Choroidal homeostasis	ATXN1L	7.03823	5.63402	TRANSCRIPTION
HGS	26.5058	28.394	Choroidal homeostasis	BCAS2	28.0874	38.0879	TRANSCRIPTION
HGS	26.5058	28.394	Choroidal homeostasis	BEGAIN	2.1896	5.3833	NEURONAL/SYNAPSE
HGS	26.5058	28.394	Choroidal homeostasis	BSG	669.388	489.872	ECM homeostasis
HGS	26.5058	28.394	Choroidal homeostasis	CASK	4.39464	7.49322	DEVELOPMENTAL
HGS	26.5058	28.394	Choroidal homeostasis	CBS	18.3877	8.65565	METABOLISM OF AMINO ACIDS
HGS	26.5058	28.394	Choroidal homeostasis	CCDC103	0.681601	6.6497	CYTOSKELETON
HGS	26.5058	28.394	Choroidal homeostasis	CEP57L1	3.21031	2.63279	CELL CYCLE
HGS	26.5058	28.394	Choroidal homeostasis	CLTC	49.9926	65.274	CELL CYCLE
HGS	26.5058	28.394	Choroidal homeostasis	CRMP1	5.44046	101.065	CYTOSKELETON
HGS	26.5058	28.394	Choroidal homeostasis	CSTF2	6.54927	6.67895	MRNA METABOLISM
HGS	26.5058	28.394	Choroidal homeostasis	CSTF2T	10.3689	12.7929	MRNA METABOLISM
HGS	26.5058	28.394	Choroidal homeostasis	CTTNBP2NL	10.7306	7.32022	CYTOSKELETON
HGS	26.5058	28.394	Choroidal homeostasis	DAZAP2	148.091	63.5488	UNKNOWN
HGS	26.5058	28.394	Choroidal homeostasis	DCTN2	42.9554	68.3205	CYTOSKELETON
HGS	26.5058	28.394	Choroidal homeostasis	DECR1	41.0425	11.7808	Lipid homeostasis
HGS	26.5058	28.394	Choroidal homeostasis	DGCR6	9.22368	9.54396	CELL JUNCTION ADHESION
HGS	26.5058	28.394	Choroidal homeostasis	DLG4	10.9601	210.523	NEURONAL/SYNAPSE
HGS	26.5058	28.394	Choroidal homeostasis	EGFR	11.9464	8.13887	GENERAL SIGNALING
HGS	26.5058	28.394	Choroidal homeostasis	EHMT2	18.6595	26.6904	TRANSCRIPTION
HGS	26.5058	28.394	Choroidal homeostasis	EPS15	32.3011	19.0243	GENERAL SIGNALING
HGS	26.5058	28.394	Choroidal homeostasis	ESRRG	1.431	29.8816	TRANSCRIPTION
HGS	26.5058	28.394	Choroidal homeostasis	EXOC7	23.2747	27.2526	Autophagy
HGS	26.5058	28.394	Choroidal homeostasis	EXOC8	3.2073	6.53071	VESICLE TRANSPORT
HGS	26.5058	28.394	Choroidal homeostasis	GFAP	3.00407	219.044	ECM homeostasis
HGS	26.5058	28.394	Choroidal homeostasis	GGA2	50.4447	52.3075	VESICLE TRANSPORT	model
HGS	26.5058	28.394	Choroidal homeostasis	GGA3	11.3494	14.2848	VESICLE TRANSPORT	model
HGS	26.5058	28.394	Choroidal homeostasis	GKAP1	6.71888	17.5629	GENERAL SIGNALING
HGS	26.5058	28.394	Choroidal homeostasis	HNRNPDL	53.3582	57.5271	MRNA METABOLISM
HGS	26.5058	28.394	Choroidal homeostasis	HSPA8	580.64	571.433	Proteostasis
HGS	26.5058	28.394	Choroidal homeostasis	IL2RB	3.84623	0.498307	Parainflammation
HGS	26.5058	28.394	Choroidal homeostasis	IL4R	28.304	1.23226	Parainflammation
HGS	26.5058	28.394	Choroidal homeostasis	ILKAP	21.5961	18.0153	CELL CYCLE
HGS	26.5058	28.394	Choroidal homeostasis	ING5	7.80025	8.51955	TRANSCRIPTION
HGS	26.5058	28.394	Choroidal homeostasis	INTS4	6.61097	7.36249	TRANSCRIPTION
HGS	26.5058	28.394	Choroidal homeostasis	JAKMIP2	1.85957	4.40014	CYTOSKELETON
HGS	26.5058	28.394	Choroidal homeostasis	KRT15	1.9791	0.0159868	CYTOSKELETON
HGS	26.5058	28.394	Choroidal homeostasis	KRT18	60.1758	0.87241	CYTOSKELETON
HGS	26.5058	28.394	Choroidal homeostasis	KRT19	3.61867	0.18425	CYTOSKELETON
HGS	26.5058	28.394	Choroidal homeostasis	KRT40	0.0899458	5.75115	ECM homeostasis
HGS	26.5058	28.394	Choroidal homeostasis	LDOC1	20.4192	39.557	DEVELOPMENTAL
HGS	26.5058	28.394	Choroidal homeostasis	LITAF	67.1342	25.359	Parainflammation
HGS	26.5058	28.394	Choroidal homeostasis	LURAP1	3.70586	0.955144	CYTOSKELETON
HGS	26.5058	28.394	Choroidal homeostasis	LYST	13.5482	30.6506	VESICLE TRANSPORT
HGS	26.5058	28.394	Choroidal homeostasis	MAP3K1	4.53296	17.9424	GENERAL SIGNALING
HGS	26.5058	28.394	Choroidal homeostasis	MAP3K10	5.27499	12.5332	GENERAL SIGNALING
HGS	26.5058	28.394	Choroidal homeostasis	MAP3K7	10.5988	13.7197	GENERAL SIGNALING
HGS	26.5058	28.394	Choroidal homeostasis	MAPK1IP1L	12.7308	8.28755	CELL CYCLE
HGS	26.5058	28.394	Choroidal homeostasis	MARK4	14.0408	25.7593	CELL CYCLE
HGS	26.5058	28.394	Choroidal homeostasis	MAT2A	65.2718	61.1641	MRNA METABOLISM
HGS	26.5058	28.394	Choroidal homeostasis	MED7	8.55057	10.4325	TRANSCRIPTION
HGS	26.5058	28.394	Choroidal homeostasis	MEST	22.6892	24.7974	DEVELOPMENTAL
HGS	26.5058	28.394	Choroidal homeostasis	MIF4GD	11.7574	6.33212	TRANSLATION
HGS	26.5058	28.394	Choroidal homeostasis	MKNK1	16.1081	3.50444	GENERAL SIGNALING
HGS	26.5058	28.394	Choroidal homeostasis	MRFAP1L1	52.3815	69.9917	UNKNOWN
HGS	26.5058	28.394	Choroidal homeostasis	MTHFD1L	12.5896	5.09157	Energy homeostasis and mitophagy
HGS	26.5058	28.394	Choroidal homeostasis	NDC80	5.99164	0.109153	CELL CYCLE
HGS	26.5058	28.394	Choroidal homeostasis	NEDD4	4.83262	2.38942	Proteostasis
HGS	26.5058	28.394	Choroidal homeostasis	NEDD4L	16.007	13.281	Proteostasis
HGS	26.5058	28.394	Choroidal homeostasis	NEDD8	199.611	140.781	Proteostasis
HGS	26.5058	28.394	Choroidal homeostasis	NF2	5.55621	8.58766	D6_Apoptosis
HGS	26.5058	28.394	Choroidal homeostasis	NMI	11.9602	0.816779	Parainflammation
HGS	26.5058	28.394	Choroidal homeostasis	NPAS2	8.02515	3.43675	TRANSCRIPTION
HGS	26.5058	28.394	Choroidal homeostasis	NUP54	15.7377	10.1572	TRANSCRIPTION
HGS	26.5058	28.394	Choroidal homeostasis	OSBPL5	15.3666	5.07796	Cholesterol homeostasis
HGS	26.5058	28.394	Choroidal homeostasis	P4HA3	7.25481	0.0860746	ECM homeostasis
HGS	26.5058	28.394	Choroidal homeostasis	PAK1	13.3246	18.906	GENERAL SIGNALING
HGS	26.5058	28.394	Choroidal homeostasis	PEF1	45.2105	30.3623	VESICLE TRANSPORT
HGS	26.5058	28.394	Choroidal homeostasis	PELP1	13.1514	15.7044	TRANSCRIPTION
HGS	26.5058	28.394	Choroidal homeostasis	PFKM	34.9659	95.6723	Energy homeostasis and mitophagy
HGS	26.5058	28.394	Choroidal homeostasis	PITX1	21.623	0	DEVELOPMENTAL
HGS	26.5058	28.394	Choroidal homeostasis	PLD3	152.008	121.65	Lipid homeostasis
HGS	26.5058	28.394	Choroidal homeostasis	PMEPA1	13.8042	16.3114	GENERAL SIGNALING
HGS	26.5058	28.394	Choroidal homeostasis	POGZ	21.3199	24.9919	CELL CYCLE
HGS	26.5058	28.394	Choroidal homeostasis	PPP1R16A	12.435	31.5726	GENERAL SIGNALING
HGS	26.5058	28.394	Choroidal homeostasis	PPP1R7	70.1274	58.3531	GENERAL SIGNALING
HGS	26.5058	28.394	Choroidal homeostasis	PTCD3	16.4184	16.9463	Energy homeostasis and mitophagy
HGS	26.5058	28.394	Choroidal homeostasis	RHOBTB3	65.6764	17.7844	VESICLE TRANSPORT
HGS	26.5058	28.394	Choroidal homeostasis	RPS3A	1336.22	634.976	TRANSLATION
HGS	26.5058	28.394	Choroidal homeostasis	RSU1	46.0327	26.0299	CYTOSKELETON
HGS	26.5058	28.394	Choroidal homeostasis	SCRN1	19.5202	86.8872	VESICLE TRANSPORT
HGS	26.5058	28.394	Choroidal homeostasis	SF3B3	24.1597	16.4696	TRANSCRIPTION
HGS	26.5058	28.394	Choroidal homeostasis	SMAD5	11.4208	8.89966	DEVELOPMENTAL
HGS	26.5058	28.394	Choroidal homeostasis	SNX1	38.7286	20.6211	VESICLE TRANSPORT
HGS	26.5058	28.394	Choroidal homeostasis	SNX5	47.1697	21.2671	VESICLE TRANSPORT
HGS	26.5058	28.394	Choroidal homeostasis	SNX7	9.70869	3.04601	VESICLE TRANSPORT
HGS	26.5058	28.394	Choroidal homeostasis	STAM	9.98267	8.55375	VESICLE TRANSPORT
HGS	26.5058	28.394	Choroidal homeostasis	STAM2	8.26072	8.77052	Autophagy	model
HGS	26.5058	28.394	Choroidal homeostasis	STXBP1	35.4453	223.091	NEURONAL/SYNAPSE
HGS	26.5058	28.394	Choroidal homeostasis	SUMO1	81.2391	72.0524	Proteostasis
HGS	26.5058	28.394	Choroidal homeostasis	SUN2	2.29372	5.73812	CYTOSKELETON
HGS	26.5058	28.394	Choroidal homeostasis	TADA2A	8.16517	11.8807	TRANSCRIPTION
HGS	26.5058	28.394	Choroidal homeostasis	TIMMDC1	46.7652	23.1145	Energy homeostasis and mitophagy
HGS	26.5058	28.394	Choroidal homeostasis	TJP2	23.8653	93.6039	CELL JUNCTION ADHESION
HGS	26.5058	28.394	Choroidal homeostasis	TMCC2	29.6052	46.1593	Proteostasis
HGS	26.5058	28.394	Choroidal homeostasis	TMEM189	59.9124	46.3022	Proteostasis
HGS	26.5058	28.394	Choroidal homeostasis	TOM1L1	12.8657	5.82147	GENERAL SIGNALING
HGS	26.5058	28.394	Choroidal homeostasis	TRAP1	26.1498	28.6907	Energy homeostasis and mitophagy
HGS	26.5058	28.394	Choroidal homeostasis	TSG101	49.7013	41.8154	Autophagy
HGS	26.5058	28.394	Choroidal homeostasis	TUBB	194.153	157.876	CYTOSKELETON
HGS	26.5058	28.394	Choroidal homeostasis	TUBB2A	9.23996	101.678	CYTOSKELETON
HGS	26.5058	28.394	Choroidal homeostasis	UBA1	111.365	101.906	Proteostasis
HGS	26.5058	28.394	Choroidal homeostasis	UBC	614.126	462.968	Proteostasis
HGS	26.5058	28.394	Choroidal homeostasis	UBE2I	34.307	19.7486	Proteostasis
HGS	26.5058	28.394	Choroidal homeostasis	UBE4B	20.189	21.4011	Proteostasis
HGS	26.5058	28.394	Choroidal homeostasis	UBQLN1	37.7485	48.7215	Proteostasis
HGS	26.5058	28.394	Choroidal homeostasis	UBQLN4	13.8757	17.1602	Proteostasis
HGS	26.5058	28.394	Choroidal homeostasis	USHBP1	5.05021	0.310303	Autophagy
HGS	26.5058	28.394	Choroidal homeostasis	VMP1	74.7104	25.6491	Autophagy
HGS	26.5058	28.394	Choroidal homeostasis	VPS37C	14	27.8967	VESICLE TRANSPORT
HGS	26.5058	28.394	Choroidal homeostasis	ZNF302	22.6651	42.6711	TRANSCRIPTION
TNF	0.586615	0.0246586	D1_Necrosis	AQP3	1.30668	1.7359	Choroidal homeostasis
TNF	0.586615	0.0246586	D1_Necrosis	BCL2L13	19.9072	72.971	D6_Apoptosis
TNF	0.586615	0.0246586	D1_Necrosis	BGN	226.499	2.12421	ECM homeostasis
TNF	0.586615	0.0246586	D1_Necrosis	BTNL9	20.5891	0.858852	UNKNOWN
TNF	0.586615	0.0246586	D1_Necrosis	CCDC107	8.37633	5.36281	UNKNOWN
TNF	0.586615	0.0246586	D1_Necrosis	CCDC155	0.0615417	8.12433	UNKNOWN
TNF	0.586615	0.0246586	D1_Necrosis	CLDN7	1.74695	1.68123	CELL JUNCTION ADHESION
TNF	0.586615	0.0246586	D1_Necrosis	CLEC10A	5.74328	0.010154	Parainflammation
TNF	0.586615	0.0246586	D1_Necrosis	CLEC3B	108.379	1.41114	Parainflammation	exp. structure
TNF	0.586615	0.0246586	D1_Necrosis	CREB3L1	5.14132	0.133558	Proteostasis
TNF	0.586615	0.0246586	D1_Necrosis	CYB5R3	91.1841	38.4415	Cholesterol homeostasis
TNF	0.586615	0.0246586	D1_Necrosis	DCN	267.438	1.47115	ECM homeostasis
TNF	0.586615	0.0246586	D1_Necrosis	FNDC9	0.0277125	2.0323	ECM homeostasis
TNF	0.586615	0.0246586	D1_Necrosis	FYN	23.0336	21.7208	GENERAL SIGNALING
TNF	0.586615	0.0246586	D1_Necrosis	LRRC25	7.02997	0.208418	Autophagy
TNF	0.586615	0.0246586	D1_Necrosis	LYN	16.9072	5.40983	GENERAL SIGNALING
TNF	0.586615	0.0246586	D1_Necrosis	MRM3	6.71892	5.03552	Energy homeostasis and mitophagy
TNF	0.586615	0.0246586	D1_Necrosis	NFKBIA	225.285	20.2483	TRANSCRIPTION
TNF	0.586615	0.0246586	D1_Necrosis	PANX1	5.06255	3.60999	CELL JUNCTION ADHESION
TNF	0.586615	0.0246586	D1_Necrosis	PLEKHO1	50.9792	38.3746	CYTOSKELETON
TNF	0.586615	0.0246586	D1_Necrosis	POU2F1	2.28108	8.08363	TRANSCRIPTION
TNF	0.586615	0.0246586	D1_Necrosis	RC3H1	3.57363	4.76787	TRANSCRIPTION
TNF	0.586615	0.0246586	D1_Necrosis	RIPK1	10.7044	13.3663	D1_Necrosis
TNF	0.586615	0.0246586	D1_Necrosis	RNF19B	11.5401	22.2664	Proteostasis
TNF	0.586615	0.0246586	D1_Necrosis	SGCB	20.5189	14.6395	ECM homeostasis
TNF	0.586615	0.0246586	D1_Necrosis	SIRT2	38.5197	30.9813	METABOLISM	exp. structure
TNF	0.586615	0.0246586	D1_Necrosis	SLC30A4	2.64441	2.65803	ION CHANNEL
TNF	0.586615	0.0246586	D1_Necrosis	STOM	315.943	9.4424	ION CHANNEL
TNF	0.586615	0.0246586	D1_Necrosis	STX1A	1.42542	4.788	NEURONAL/SYNAPSE
TNF	0.586615	0.0246586	D1_Necrosis	TNFAIP3	26.9023	10.1187	D6_Apoptosis
TNF	0.586615	0.0246586	D1_Necrosis	TNFRSF1A	101.705	4.71531	D1_Necrosis	with dom-dom model
TNF	0.586615	0.0246586	D1_Necrosis	TNFRSF1B	26.0861	1.1412	D1_Necrosis	exp. structure
TNF	0.586615	0.0246586	D1_Necrosis	TRADD	13.7489	2.0404	D6_Apoptosis
TNF	0.586615	0.0246586	D1_Necrosis	VSIR	25.2753	2.03557	UNKNOWN
TNF	0.586615	0.0246586	D1_Necrosis	YWHAQ	132.578	140.217	GENERAL SIGNALING
TNF	0.586615	0.0246586	D1_Necrosis	ZCCHC12	0.622598	4.72612	TRANSCRIPTION
TNF	0.586615	0.0246586	D1_Necrosis	ZFP36	293.448	17.7403	TRANSCRIPTION
FADS1	71.3139	25.2125	Lipid homeostasis	XRN1	5.81469	6.94503	MRNA METABOLISM
FADS1	71.3139	25.2125	Lipid homeostasis	PAAF1	16.9284	21.5458	Proteostasis
FADS1	71.3139	25.2125	Lipid homeostasis	DHCR7	69.9925	13.7872	Cholesterol homeostasis
FADS2	180.335	42.3806	Lipid homeostasis	ATXN1L	7.03823	5.63402	TRANSCRIPTION
FADS2	180.335	42.3806	Lipid homeostasis	KRT40	0.0899458	5.75115	ECM homeostasis
FADS2	180.335	42.3806	Lipid homeostasis	ZNF655	19.4566	18.4368	TRANSCRIPTION
FADS2	180.335	42.3806	Lipid homeostasis	NOTCH2NL	25.1229	13.6357	DEVELOPMENTAL
FBN2	1.10984	0.366113	ECM homeostasis	ELN	59.1113	4.8745	ECM homeostasis
FBN2	1.10984	0.366113	ECM homeostasis	FBN1	15.1372	1.506	ECM homeostasis	model
FBN2	1.10984	0.366113	ECM homeostasis	FBN2	1.10984	0.366113	ECM homeostasis
FBN2	1.10984	0.366113	ECM homeostasis	FN1	78.8273	3.32205	ECM homeostasis
FBN2	1.10984	0.366113	ECM homeostasis	LTBP1	11.0786	0.360604	ECM homeostasis
FBN2	1.10984	0.366113	ECM homeostasis	MATN2	12.686	23.3912	ECM homeostasis
CST3	4282.7	98.2221	ECM homeostasis	CTSB	386.721	110.017	ECM homeostasis
CST3	4282.7	98.2221	ECM homeostasis	C4A	15.3478	2.12414	Parainflammation
CST3	4282.7	98.2221	ECM homeostasis	CST3	4282.7	98.2221	ECM homeostasis
CST3	4282.7	98.2221	ECM homeostasis	CSTB	203.385	57.8851	ECM homeostasis
CST3	4282.7	98.2221	ECM homeostasis	RNF115	23.7283	14.9037	Proteostasis
CST3	4282.7	98.2221	ECM homeostasis	ATXN1	0.822831	12.7881	DEVELOPMENTAL
CX3CR1	1.15393	0.524883	Parainflammation	CX3CL1	40.4303	12.6548	Parainflammation
ERCC6	4.7345	5.33801	DNA DAMAGE	BRCA1	1.34794	2.62326	DNA DAMAGE
ERCC6	4.7345	5.33801	DNA DAMAGE	ERCC5	24.3799	21.2209	DNA DAMAGE
ERCC6	4.7345	5.33801	DNA DAMAGE	ERCC8	4.66154	4.84009	DNA DAMAGE
ERCC6	4.7345	5.33801	DNA DAMAGE	PARP1	29.4051	59.361	D1_Necrosis
ERCC6	4.7345	5.33801	DNA DAMAGE	RNF11	57.0367	81.1554	Proteostasis
ERCC6	4.7345	5.33801	DNA DAMAGE	TP53	11.0534	2.23766	D6_Apoptosis
ERCC6	4.7345	5.33801	DNA DAMAGE	XPA	12.0301	10.9581	DNA DAMAGE
TLR3	3.18679	0.856508	Parainflammation	CHEK2	12.6013	0.544003	CELL CYCLE
TLR3	3.18679	0.856508	Parainflammation	HLA-DRA	285.745	24.7189	Parainflammation
TLR3	3.18679	0.856508	Parainflammation	MAP2K6	7.60553	3.22269	GENERAL SIGNALING
TLR3	3.18679	0.856508	Parainflammation	MYD88	16.3988	1.77621	Parainflammation
TLR3	3.18679	0.856508	Parainflammation	RNF216	9.29559	10.9755	Proteostasis
TLR3	3.18679	0.856508	Parainflammation	TLR3	3.18679	0.856508	Parainflammation
TLR3	3.18679	0.856508	Parainflammation	TRIL	0.939775	1.54102	Parainflammation	with dom-dom model
FBLN5	113.673	0.691905	ECM homeostasis	ATN1	61.577	84.3517	TRANSCRIPTION
FBLN5	113.673	0.691905	ECM homeostasis	EFEMP2	50.825	12.4819	ECM homeostasis
FBLN5	113.673	0.691905	ECM homeostasis	ELN	59.1113	4.8745	ECM homeostasis
FBLN5	113.673	0.691905	ECM homeostasis	FBLN5	113.673	0.691905	ECM homeostasis
FBLN5	113.673	0.691905	ECM homeostasis	FBN1	15.1372	1.506	ECM homeostasis	model
FBLN5	113.673	0.691905	ECM homeostasis	LOXL1	46.5111	1.55243	ECM homeostasis
FBLN5	113.673	0.691905	ECM homeostasis	LTBP2	135.331	3.27897	ECM homeostasis	model
FBLN5	113.673	0.691905	ECM homeostasis	NUFIP2	13.2607	15.0485	ECM homeostasis
FBLN5	113.673	0.691905	ECM homeostasis	PAXIP1	4.11422	4.68411	DNA DAMAGE
ACE	1.46413	1.25876	Choroidal homeostasis	AGT	44.2538	40.0712	Choroidal homeostasis	exp. structure
ACE	1.46413	1.25876	Choroidal homeostasis	APP	528.854	218.081	Proteostasis	exp. structure
ACE	1.46413	1.25876	Choroidal homeostasis	BDKRB2	3.10816	0.0326614	Choroidal homeostasis
ACE	1.46413	1.25876	Choroidal homeostasis	CSNK2A1	27.2783	24.4978	GENERAL SIGNALING
ACE	1.46413	1.25876	Choroidal homeostasis	MYH9	125.377	12.1654	CYTOSKELETON
PELI3	4.3986	11.1702	Proteostasis	TRAF6	3.47973	3.36979	D6_Apoptosis
PELI3	4.3986	11.1702	Proteostasis	PIK3R3	20.4748	14.1055	GENERAL SIGNALING
PELI3	4.3986	11.1702	Proteostasis	RIPK2	4.62086	1.57113	D6_Apoptosis
PELI3	4.3986	11.1702	Proteostasis	APP	528.854	218.081	Proteostasis
PELI3	4.3986	11.1702	Proteostasis	UBE2N	27.954	42.0801	Proteostasis
PELI3	4.3986	11.1702	Proteostasis	TMEM189	59.9124	46.3022	Proteostasis
MSH5	3.48442	9.51987	DNA DAMAGE	ABL1	25.8408	10.8077	GENERAL SIGNALING
MSH5	3.48442	9.51987	DNA DAMAGE	GPS2	37.7349	29.5252	TRANSCRIPTION
MUC1	4.48106	0.862014	ECM homeostasis	ABL1	25.8408	10.8077	GENERAL SIGNALING
MUC1	4.48106	0.862014	ECM homeostasis	CEBPB	112.774	4.88084	Parainflammation
MUC1	4.48106	0.862014	ECM homeostasis	CTNNB1	158.093	60.9827	CELL JUNCTION ADHESION
MUC1	4.48106	0.862014	ECM homeostasis	CTNND1	148.438	89.0057	CELL JUNCTION ADHESION
MUC1	4.48106	0.862014	ECM homeostasis	EGFR	11.9464	8.13887	GENERAL SIGNALING
MUC1	4.48106	0.862014	ECM homeostasis	ESR1	1.11025	0.231444	TRANSCRIPTION
MUC1	4.48106	0.862014	ECM homeostasis	GALNT12	2.25084	0.557233	POSTTRANSLATIONAL MODIFICATION
MUC1	4.48106	0.862014	ECM homeostasis	GALNT4	8.76179	9.07325	POSTTRANSLATIONAL MODIFICATION
MUC1	4.48106	0.862014	ECM homeostasis	GRB2	47.2466	27.5724	GENERAL SIGNALING
MUC1	4.48106	0.862014	ECM homeostasis	GSK3B	8.17713	19.7726	GENERAL SIGNALING
MUC1	4.48106	0.862014	ECM homeostasis	LYN	16.9072	5.40983	GENERAL SIGNALING
MUC1	4.48106	0.862014	ECM homeostasis	NUP62	16.2123	12.2133	TRANSCRIPTION
MUC1	4.48106	0.862014	ECM homeostasis	PPARG	5.43154	1.2136	Lipid homeostasis
MUC1	4.48106	0.862014	ECM homeostasis	PRKCD	20.1679	2.49684	GENERAL SIGNALING
MUC1	4.48106	0.862014	ECM homeostasis	SRC	22.9967	10.9459	GENERAL SIGNALING
MUC1	4.48106	0.862014	ECM homeostasis	TP53	11.0534	2.23766	D6_Apoptosis
MUC1	4.48106	0.862014	ECM homeostasis	U2AF2	56.5045	60.2001	SPLICING
RNF123	8.22631	8.90365	Proteostasis	CDKN1B	99.8505	70.2297	CELL CYCLE
RNF123	8.22631	8.90365	Proteostasis	GABARAP	459.071	169.825	Autophagy
RNF123	8.22631	8.90365	Proteostasis	GABARAPL1	137.636	264.782	Autophagy
RNF123	8.22631	8.90365	Proteostasis	GABARAPL2	162.223	194.187	Autophagy
RNF123	8.22631	8.90365	Proteostasis	MAP1LC3B	85.1712	119.867	Autophagy
RNF123	8.22631	8.90365	Proteostasis	MAP1LC3C	2.91074	0.172083	Autophagy
RNF123	8.22631	8.90365	Proteostasis	NFKB1	20.4574	5.25719	TRANSCRIPTION
RNF123	8.22631	8.90365	Proteostasis	SMAD2	10.8827	15.0882	TRANSCRIPTION
RNF123	8.22631	8.90365	Proteostasis	UBAC1	20.805	27.3225	Proteostasis
RNF123	8.22631	8.90365	Proteostasis	UBE2W	4.7055	7.07409	Proteostasis
TLR4	13.158	2.164	Parainflammation	BGN	226.499	2.12421	ECM homeostasis
TLR4	13.158	2.164	Parainflammation	BTK	5.42111	0.253323	Parainflammation
TLR4	13.158	2.164	Parainflammation	LY96	15.4289	0.552055	Parainflammation	exp. structure
TLR4	13.158	2.164	Parainflammation	MYD88	16.3988	1.77621	Parainflammation
TLR4	13.158	2.164	Parainflammation	RNF216	9.29559	10.9755	Proteostasis
TLR4	13.158	2.164	Parainflammation	SERTAD1	20.6332	2.74084	TRANSCRIPTION
TLR4	13.158	2.164	Parainflammation	SMAD3	26.0377	3.63876	TRANSCRIPTION
TLR4	13.158	2.164	Parainflammation	TICAM2	37.6771	21.0588	Parainflammation
TLR4	13.158	2.164	Parainflammation	TIRAP	16.2092	11.1633	Parainflammation
TLR4	13.158	2.164	Parainflammation	TMED7	37.6771	21.0588	VESICLE TRANSPORT
TLR4	13.158	2.164	Parainflammation	TOLLIP	31.4323	29.1604	Autophagy
TLR4	13.158	2.164	Parainflammation	UBQLN1	37.7485	48.7215	Proteostasis
VLDLR	12.9403	18.5167	Cholesterol homeostasis	CD36	7.87212	0.122447	Cholesterol homeostasis
VLDLR	12.9403	18.5167	Cholesterol homeostasis	CLU	1321.29	673.245	Proteostasis
VLDLR	12.9403	18.5167	Cholesterol homeostasis	DAB1	0.258241	4.58168	DEVELOPMENTAL
VLDLR	12.9403	18.5167	Cholesterol homeostasis	LPL	115.708	9.8769	Cholesterol homeostasis
VLDLR	12.9403	18.5167	Cholesterol homeostasis	LRPAP1	36.7447	20.2798	Cholesterol homeostasis	model
VLDLR	12.9403	18.5167	Cholesterol homeostasis	MYLIP	24.507	5.64851	Proteostasis
VLDLR	12.9403	18.5167	Cholesterol homeostasis	RELN	0.863465	8.09242	ECM homeostasis
VLDLR	12.9403	18.5167	Cholesterol homeostasis	SNX17	50.7766	27.2847	Cholesterol homeostasis
VLDLR	12.9403	18.5167	Cholesterol homeostasis	ZSCAN12	3.19072	5.2616	TRANSCRIPTION
SOD2	419.338	49.7415	Antioxidants	APP	528.854	218.081	Proteostasis
SOD2	419.338	49.7415	Antioxidants	CYP4F12	1.33491	0.568543	Choroidal homeostasis
SOD2	419.338	49.7415	Antioxidants	NOL12	18.3205	14.9301	TRANSLATION
SOD2	419.338	49.7415	Antioxidants	RPS3A	1336.22	634.976	TRANSLATION
SOD2	419.338	49.7415	Antioxidants	SOD2	419.338	49.7415	Antioxidants
SOD2	419.338	49.7415	Antioxidants	USP36	8.49289	9.83103	Proteostasis
CCR2	1.02209	0.0203527	Choroidal homeostasis	NUP85	20.3184	12.0971	TRANSCRIPTION
COL1A2	97.0062	1.53972	ECM homeostasis	COL1A1	41.2455	0.475579	ECM homeostasis	exp. structure
COL1A2	97.0062	1.53972	ECM homeostasis	COL9A1	0.359607	8.00195	ECM homeostasis	exp. structure
COL1A2	97.0062	1.53972	ECM homeostasis	COL9A2	16.2923	41.9869	ECM homeostasis	exp. structure
COL1A2	97.0062	1.53972	ECM homeostasis	COL9A3	22.0121	14.077	ECM homeostasis	exp. structure
COL1A2	97.0062	1.53972	ECM homeostasis	EIF3F	119.541	72.2425	TRANSLATION
COL1A2	97.0062	1.53972	ECM homeostasis	ITGA2	1.40365	1.37672	ECM homeostasis
COL1A2	97.0062	1.53972	ECM homeostasis	KCNIP4	0.722124	1.39681	NEURONAL/SYNAPSE
COL1A2	97.0062	1.53972	ECM homeostasis	LIG4	4.78836	15.3691	DNA DAMAGE
COL1A2	97.0062	1.53972	ECM homeostasis	MESDC2	39.637	17.3484	Phagocytosis
COL1A2	97.0062	1.53972	ECM homeostasis	MYOC	79.8458	0.0402387	ECM homeostasis
COL1A2	97.0062	1.53972	ECM homeostasis	PDGFA	16.4444	3.66595	Choroidal homeostasis
COL1A2	97.0062	1.53972	ECM homeostasis	PDGFB	15.151	1.35375	Choroidal homeostasis
COL1A2	97.0062	1.53972	ECM homeostasis	SGTA	35.0056	59.6301	Proteostasis
COL1A2	97.0062	1.53972	ECM homeostasis	SGTB	4.11748	12.849	UNKNOWN
COL1A2	97.0062	1.53972	ECM homeostasis	SMARCD1	13.1927	16.8186	TRANSCRIPTION
COL1A2	97.0062	1.53972	ECM homeostasis	UBQLN1	37.7485	48.7215	Proteostasis
COL1A2	97.0062	1.53972	ECM homeostasis	UBQLN2	18.959	28.1028	Proteostasis
