# Supplementary material for: Repository of proposed pathways and protein–protein interaction networks in age-related macular degeneration
Source: NPJ Aging Mech Dis. 2020 Jan 7;6:2. doi: 10.1038/s41514-019-0039-5 (PMC6946811; doi:10.1038/s41514-019-0039-5)
Supplement: Supplementary file 6 — Supplementary Data 5 [file 41514_2019_39_MOESM6_ESM.xlsx]

## Sheet: Sheet1
Supplementary Data 5. Integrative analysis of the SBGN model and the PPI network.
Gene	Cathegory	class of node / overlap	Expression RPE/CHOR	Expression RETINA	MAX	AMD (variant score)	Alzheimer's disease (variant score)	Multiple sclerosis (variant score)	Osteoporosis (variant score)	Systemic scleroderma (variant score)	Asthma (variant score)	Cardiovascular disease (variant score)	Diabetes mellitus (variant score)	Obesity (variant score)	Rheumatoid arthritis (variant score)	Gene	SUM all RISK scores	Changes with ageing (Malgalhaes 2009)	Group
APOE	PROTEIN	Both	261.874	319.163	319.163	1	0.549908					0.675365				APOE	2.22527		Associated to complex disease
ACADVL	PROTEIN	SBGN only	165.789	52.4973	165.789							1				ACADVL	1		Associated to complex disease
C3	PROTEIN	Both	163.819	11.064	163.819	1										C3	1	overexpressed with age	Associated to complex disease & change with age
CALM3	COMPLEX	Both	111.434	216.921	216.921							1				CALM3	1		Associated to complex disease
CFH	PROTEIN	Both	226.318	3.80755	226.318	1										CFH	1	overexpressed with age	Associated to complex disease & change with age
HTRA1	PROTEIN	Both	170.206	186.457	186.457	1										HTRA1	1		Associated to complex disease
IGF2	PPI NETWORK	Only PPI Network	250.985	0.367643	250.985							1				IGF2	1		Associated to complex disease
INS	PPI NETWORK	Only PPI Network	250.985	0.367643	250.985								1			INS	1		Associated to complex disease
SLC16A8	PROTEIN	Both	210.055	2.12924	210.055	1										SLC16A8	1		Associated to complex disease
MORF4L1	PPI NETWORK	Only PPI Network	250.637	177.844	250.637							0.833038				MORF4L1	0.833038		Associated to complex disease
CALM1	COMPLEX	Both	161.533	217.547	217.547							0.715769				CALM1	0.715769		Associated to complex disease
FADS2	PROTEIN	Both	180.335	42.3806	180.335	0.3									0.337622	FADS2	0.637622		Associated to complex disease
LRP1	PROTEIN	Both	176.816	33.1635	176.816							0.538468				LRP1	0.538468		Associated to complex disease
BGN	PROTEIN	Both	226.499	2.12421	226.499							0.325991				BGN	0.325991	overexpressed with age	Associated to complex disease & change with age
PARK7	PROTEIN	SBGN only	236.654	193.237	236.654							0.322179				PARK7	0.322179		Associated to complex disease
SQSTM1	PROTEIN	Both	226.295	82.5752	226.295		0.278324									SQSTM1	0.278324		Associated to complex disease
ENSA	PPI NETWORK	Only PPI Network	225.228	149.796	225.228							0.261983				ENSA	0.261983		Associated to complex disease
DCN	PROTEIN	Both	267.438	1.47115	267.438							0.240509				DCN	0.240509		Associated to complex disease
COX7A2	PROTEIN	SBGN only	158.328	200.772	200.772						0.043104					COX7A2	0.043104		Associated to complex disease
ACTN4	PPI NETWORK	Only PPI Network	317.364	150.06	317.364											ACTN4	0		Not associated to complex disease
AES	PPI NETWORK	Only PPI Network	261.758	218.633	261.758											AES	0		Not associated to complex disease
ANXA5	PPI NETWORK	Only PPI Network	319.556	63.7612	319.556											ANXA5	0	overexpressed with age	Not associated to complex disease & change with age
ARF1	PROTEIN	Both	271.168	162.686	271.168											ARF1	0		Not associated to complex disease
ARL6IP1	PPI NETWORK	Only PPI Network	285.254	257.278	285.254											ARL6IP1	0		Not associated to complex disease
ATP5H	COMPLEX	SBGN only	278.564	212.068	278.564											ATP5H	0		Not associated to complex disease
ATP5J2	COMPLEX	Both	215.807	179.92	215.807											ATP5J2	0		Not associated to complex disease
ATP5O	COMPLEX	SBGN only	214.292	184.931	214.292											ATP5O	0		Not associated to complex disease
ATP6V0B	COMPLEX	SBGN only	136.375	161.494	161.494											ATP6V0B	0		Not associated to complex disease
ATP6V0C	COMPLEX	SBGN only	183.688	213.003	213.003											ATP6V0C	0		Not associated to complex disease
ATP6V0E1	COMPLEX	SBGN only	291.081	29.6891	291.081											ATP6V0E1	0		Not associated to complex disease
ATP6V1B2	COMPLEX	SBGN only	63.3966	183.087	183.087											ATP6V1B2	0		Not associated to complex disease
ATP6V1G2	COMPLEX	SBGN only	122.472	168.989	168.989											ATP6V1G2	0		Not associated to complex disease
C1QC	PROTEIN	SBGN only	239.998	6.37755	239.998											C1QC	0	overexpressed with age	Not associated to complex disease & change with age
C1R	PROTEIN	SBGN only	324.293	8.69882	324.293											C1R	0	overexpressed with age	Not associated to complex disease & change with age
C1S	PROTEIN	SBGN only	322.865	7.14422	322.865											C1S	0	overexpressed with age	Not associated to complex disease & change with age
CCL2	PROTEIN	SBGN only	174.195	3.56035	174.195											CCL2	0		Not associated to complex disease
CHCHD2	PROTEIN	SBGN only	286.635	290.083	290.083											CHCHD2	0		Not associated to complex disease
COX17	PROTEIN	SBGN only	146.699	162.434	162.434											COX17	0		Not associated to complex disease
COX5B	PROTEIN	SBGN only	264.642	296.285	296.285											COX5B	0		Not associated to complex disease
COX6B1	PROTEIN	SBGN only	269.546	211.85	269.546											COX6B1	0		Not associated to complex disease
COX6C	PROTEIN	SBGN only	182.835	141.965	182.835											COX6C	0		Not associated to complex disease
COX7B	PROTEIN	SBGN only	235.311	190.783	235.311											COX7B	0		Not associated to complex disease
CPLX4	PPI NETWORK	Only PPI Network	1.79173	249.911	249.911											CPLX4	0		Not associated to complex disease
CSTB	PPI NETWORK	Only PPI Network	203.385	57.8851	203.385											CSTB	0		Not associated to complex disease
CTGF	PPI NETWORK	Only PPI Network	227.704	3.62571	227.704											CTGF	0		Not associated to complex disease
DDB1	COMPLEX	SBGN only	115.433	276.101	276.101											DDB1	0		Not associated to complex disease
DDIT4	PROTEIN	SBGN only	211.083	73.541	211.083											DDIT4	0	overexpressed with age	Not associated to complex disease & change with age
DDX39B	PPI NETWORK	Only PPI Network	122.472	168.989	168.989											DDX39B	0		Not associated to complex disease
DLG4	PPI NETWORK	Only PPI Network	10.9601	210.523	210.523											DLG4	0		Not associated to complex disease
EEF1D	PPI NETWORK	Only PPI Network	282.729	74.5308	282.729											EEF1D	0		Not associated to complex disease
EZR	PROTEIN	Both	176.158	10.26	176.158											EZR	0		Not associated to complex disease
FCER1G	COMPLEX	SBGN only	191.327	5.47731	191.327											FCER1G	0		Not associated to complex disease
FIS1	PROTEIN	SBGN only	162.053	78.5251	162.053											FIS1	0		Not associated to complex disease
FKBP1A	PPI NETWORK	Only PPI Network	168.968	20.8177	168.968											FKBP1A	0		Not associated to complex disease
GABARAPL1	PROTEIN	Both	137.636	264.782	264.782											GABARAPL1	0		Not associated to complex disease
GABARAPL2	RNA	Both	162.223	194.187	194.187											GABARAPL2	0		Not associated to complex disease
GFAP	PROTEIN	Both	3.00407	219.044	219.044											GFAP	0	overexpressed with age	Not associated to complex disease & change with age
GLYR1	PPI NETWORK	Only PPI Network	77.3514	172.022	172.022											GLYR1	0		Not associated to complex disease
HLA-DRA	PPI NETWORK	Only PPI Network	285.745	24.7189	285.745											HLA-DRA	0	overexpressed with age	Not associated to complex disease & change with age
HLA-DRB5	PPI NETWORK	Only PPI Network	171.205	10.8761	171.205											HLA-DRB5	0		Not associated to complex disease
HMGN2	PPI NETWORK	Only PPI Network	195.755	186.154	195.755											HMGN2	0		Not associated to complex disease
HNRNPK	PPI NETWORK	Only PPI Network	228.906	193.446	228.906											HNRNPK	0		Not associated to complex disease
IMPDH1	PPI NETWORK	Only PPI Network	14.2611	167.499	167.499											IMPDH1	0		Not associated to complex disease
IMPG2	PROTEIN	SBGN only	1.12796	199.324	199.324	M/e MD										IMPG2	0		Not associated to complex disease
ITGB1	PROTEIN	SBGN only	168.074	15.2436	168.074											ITGB1	0		Not associated to complex disease
LGALS3	PROTEIN	SBGN only	180.539	32.4371	180.539											LGALS3	0	overexpressed with age	Not associated to complex disease & change with age
MAP4	PPI NETWORK	Only PPI Network	69.4042	204.815	204.815											MAP4	0		Not associated to complex disease
MCL1	PROTEIN	SBGN only	225.228	149.796	225.228											MCL1	0	overexpressed with age	Not associated to complex disease & change with age
NCL	PPI NETWORK	Only PPI Network	172.246	145.183	172.246											NCL	0		Not associated to complex disease
NEDD8	PROTEIN	Both	199.611	140.781	199.611											NEDD8	0	underexpressed with age	Not associated to complex disease & change with age
NEFM	PPI NETWORK	Only PPI Network	1.08169	269.399	269.399											NEFM	0		Not associated to complex disease
NFKBIA	PROTEIN	Both	225.285	20.2483	225.285											NFKBIA	0		Not associated to complex disease
NOP53	PPI NETWORK	Only PPI Network	199.422	109.098	199.422											NOP53	0		Not associated to complex disease
PLTP	PROTEIN	SBGN only	236.358	7.47093	236.358											PLTP	0		Not associated to complex disease
POLR2L	PPI NETWORK	Only PPI Network	190.447	56.8679	190.447											POLR2L	0	underexpressed with age	Not associated to complex disease & change with age
PPIA	PPI NETWORK	Only PPI Network	271.5	178.941	271.5											PPIA	0		Not associated to complex disease
PRDX5	PROTEIN	SBGN only	220.929	215.688	220.929											PRDX5	0		Not associated to complex disease
PRNP	PPI NETWORK	Only PPI Network	212.469	144.571	212.469											PRNP	0		Not associated to complex disease
PTX3	PROTEIN	Both	208.833	0.795778	208.833											PTX3	0		Not associated to complex disease
RPL22	PPI NETWORK	Only PPI Network	220.463	120.346	220.463											RPL22	0		Not associated to complex disease
SDCBP	PPI NETWORK	Only PPI Network	318.176	22.3282	318.176											SDCBP	0		Not associated to complex disease
SLC16A3	RNA	SBGN only	209.778	27.9987	209.778											SLC16A3	0		Not associated to complex disease
SLC25A5	PROTEIN	SBGN only	156.861	170.982	170.982											SLC25A5	0	underexpressed with age	Not associated to complex disease & change with age
SLC2A1	PROTEIN	SBGN only	172.719	98.9055	172.719											SLC2A1	0		Not associated to complex disease
SNURF	PPI NETWORK	Only PPI Network	172.992	252.526	252.526											SNURF	0		Not associated to complex disease
SOD1	PROTEIN	SBGN only	281.179	249.934	281.179											SOD1	0		Not associated to complex disease
SRSF5	PPI NETWORK	Only PPI Network	198.284	185.087	198.284											SRSF5	0	overexpressed with age	Not associated to complex disease & change with age
STOM	PPI NETWORK	Only PPI Network	315.943	9.4424	315.943											STOM	0		Not associated to complex disease
STXBP1	PPI NETWORK	Only PPI Network	35.4453	223.091	223.091											STXBP1	0		Not associated to complex disease
TAGLN2	PPI NETWORK	Only PPI Network	240.627	42.3452	240.627											TAGLN2	0		Not associated to complex disease
TIMP2	PROTEIN	SBGN only	226.889	47.9533	226.889											TIMP2	0		Not associated to complex disease
TMBIM6	PPI NETWORK	Only PPI Network	327.008	205.99	327.008											TMBIM6	0		Not associated to complex disease
TSC22D1	PPI NETWORK	Only PPI Network	179.232	66.1708	179.232											TSC22D1	0		Not associated to complex disease
TUBB	PPI NETWORK	Only PPI Network	194.153	157.876	194.153											TUBB	0	underexpressed with age	Not associated to complex disease & change with age
VDAC1	PROTEIN	SBGN only	107.936	317.354	317.354											VDAC1	0		Not associated to complex disease
YBX3	PPI NETWORK	Only PPI Network	121.894	172.309	172.309											YBX3	0		Not associated to complex disease
YWHAE	PROTEIN	SBGN only	245.317	286.437	286.437											YWHAE	0		Not associated to complex disease
YWHAH	PROTEIN	SBGN only	69.5423	186.856	186.856											YWHAH	0		Not associated to complex disease
YWHAZ	PROTEIN	Both	142.226	205.754	205.754											YWHAZ	0		Not associated to complex disease
ZFP36	PPI NETWORK	Only PPI Network	293.448	17.7403	293.448											ZFP36	0		Not associated to complex disease
VEGFA	PROTEIN	Both	67.6145	105.99	105.99	1						1	0.347011			VEGFA	2.34701		Associated to complex disease
FBLN5	PROTEIN	Both	113.673	0.691905	113.673	0.1						1				FBLN5	1.1		Associated to complex disease
LMNA	PPI NETWORK	Only PPI Network	102.799	8.64916	102.799							1				LMNA	1		Associated to complex disease
PRKAR1A	COMPLEX	SBGN only	103.399	84.7202	103.399							1				PRKAR1A	1		Associated to complex disease
TGFBR2	PPI NETWORK	Only PPI Network	111.95	2.76501	111.95							1				TGFBR2	1		Associated to complex disease
ALDH2	PROTEIN	SBGN only	110.353	53.3823	110.353							0.906503				ALDH2	0.906503		Associated to complex disease
LPL	PROTEIN	Both	115.708	9.8769	115.708	0.5						0.363775				LPL	0.863775		Associated to complex disease
PRDX6	PROTEIN	SBGN only	130.774	55.2014	130.774										0.497554	PRDX6	0.497554	underexpressed with age	Associated to complex disease & change with age
CTSC	PROTEIN	SBGN only	122.504	2.2155	122.504								0.216875			CTSC	0.216875		Associated to complex disease
BAMBI	PPI NETWORK	Only PPI Network	105.342	10.7357	105.342							0.115625				BAMBI	0.115625		Associated to complex disease
YWHAG	PROTEIN	Both	59.3811	118.233	118.233			0.0933295								YWHAG	0.0933295		Associated to complex disease
CYCS	PROTEIN	SBGN only	113.022	146.461	146.461		0.0906429									CYCS	0.0906429		Associated to complex disease
ARF4	PROTEIN	SBGN only	134.009	41.4622	134.009											ARF4	0		Not associated to complex disease
ARL6IP4	PPI NETWORK	Only PPI Network	118.322	80.9058	118.322											ARL6IP4	0		Not associated to complex disease
ARPC1B	PPI NETWORK	Only PPI Network	138.617	4.16006	138.617											ARPC1B	0		Not associated to complex disease
ATP5C1	RNA	SBGN only	128.8	131.866	131.866											ATP5C1	0	underexpressed with age	Not associated to complex disease & change with age
ATP5F1	COMPLEX	SBGN only	127.571	57.6173	127.571											ATP5F1	0	underexpressed with age	Not associated to complex disease & change with age
ATP5J	COMPLEX	SBGN only	148.307	115.079	148.307											ATP5J	0	underexpressed with age	Not associated to complex disease & change with age
ATP5L	COMPLEX	SBGN only	139.128	105.306	139.128											ATP5L	0		Not associated to complex disease
ATP6AP1	COMPLEX	SBGN only	109.268	103.484	109.268											ATP6AP1	0		Not associated to complex disease
ATP6AP2	COMPLEX	Both	119.9	85.8986	119.9											ATP6AP2	0		Not associated to complex disease
ATP6V0A1	COMPLEX	SBGN only	54.7235	138.647	138.647											ATP6V0A1	0		Not associated to complex disease
ATP6V1E1	COMPLEX	SBGN only	141.546	120.908	141.546											ATP6V1E1	0		Not associated to complex disease
ATP6V1F	COMPLEX	SBGN only	124.132	127.42	127.42											ATP6V1F	0		Not associated to complex disease
BCL2L2	PPI NETWORK	Only PPI Network	110.653	128.439	128.439											BCL2L2	0		Not associated to complex disease
C14orf2	PPI NETWORK	Only PPI Network	131.829	126.831	131.829											C14orf2	0		Not associated to complex disease
CALCOCO2	PPI NETWORK	Only PPI Network	108.571	31.9983	108.571											CALCOCO2	0		Not associated to complex disease
CD14	PROTEIN	SBGN only	125.123	6.6547	125.123											CD14	0		Not associated to complex disease
CEBPB	PROTEIN	Both	112.774	4.88084	112.774											CEBPB	0		Not associated to complex disease
CLEC3B	PPI NETWORK	Only PPI Network	108.379	1.41114	108.379											CLEC3B	0		Not associated to complex disease
COX14	PROTEIN	SBGN only	105.414	58.6973	105.414											COX14	0		Not associated to complex disease
COX5A	PROTEIN	SBGN only	93.5797	138.441	138.441											COX5A	0		Not associated to complex disease
COX7A2L	PROTEIN	SBGN only	97.5645	113.306	113.306											COX7A2L	0		Not associated to complex disease
CTNNB1	PROTEIN	Both	158.093	60.9827	158.093											CTNNB1	0		Not associated to complex disease
CTNND1	PPI NETWORK	Only PPI Network	148.438	89.0057	148.438											CTNND1	0		Not associated to complex disease
CXCL2	RNA	SBGN only	119.499	0.697645	119.499											CXCL2	0		Not associated to complex disease
CYBA	COMPLEX	SBGN only	140.25	4.12014	140.25											CYBA	0		Not associated to complex disease
CYP27A1	PROTEIN	SBGN only	116.635	24.5624	116.635											CYP27A1	0		Not associated to complex disease
DAZAP2	PPI NETWORK	Only PPI Network	148.091	63.5488	148.091											DAZAP2	0		Not associated to complex disease
EGFL7	PPI NETWORK	Only PPI Network	127.976	7.15763	127.976											EGFL7	0		Not associated to complex disease
EIF3F	PPI NETWORK	Only PPI Network	119.541	72.2425	119.541											EIF3F	0		Not associated to complex disease
EIF3I	PPI NETWORK	Only PPI Network	109.319	60.5148	109.319											EIF3I	0		Not associated to complex disease
EIF4B	PPI NETWORK	Only PPI Network	132.49	82.6902	132.49											EIF4B	0		Not associated to complex disease
ERGIC3	PPI NETWORK	Only PPI Network	108.106	65.6532	108.106											ERGIC3	0		Not associated to complex disease
EWSR1	PPI NETWORK	Only PPI Network	96.3654	108.73	108.73											EWSR1	0		Not associated to complex disease
FABP5	COMPLEX	SBGN only	140.787	17.7482	140.787											FABP5	0		Not associated to complex disease
FABP7	COMPLEX	SBGN only	4.9545	105.859	105.859											FABP7	0		Not associated to complex disease
FBXO7	PROTEIN	SBGN only	117.15	37.4771	117.15											FBXO7	0		Not associated to complex disease
FCGRT	COMPLEX	SBGN only	144.714	5.88892	144.714											FCGRT	0		Not associated to complex disease
FHL2	PPI NETWORK	Only PPI Network	127.369	9.60541	127.369											FHL2	0		Not associated to complex disease
FMOD	PROTEIN	SBGN only	128.039	5.47037	128.039											FMOD	0		Not associated to complex disease
GEM	PPI NETWORK	Only PPI Network	133.534	34.4494	133.534											GEM	0		Not associated to complex disease
GPI	PROTEIN	SBGN only	48.427	147.23	147.23											GPI	0		Not associated to complex disease
HK1	PROTEIN	SBGN only	54.5421	135.121	135.121											HK1	0		Not associated to complex disease
HMGB1	PROTEIN	SBGN only	133.011	74.3983	133.011											HMGB1	0		Not associated to complex disease
HNRNPC	PPI NETWORK	Only PPI Network	131.531	139.465	139.465											HNRNPC	0		Not associated to complex disease
HSPD1	PROTEIN	SBGN only	104.599	72.7463	104.599											HSPD1	0		Not associated to complex disease
HSPE1	PROTEIN	SBGN only	105.618	55.2993	105.618											HSPE1	0	underexpressed with age	Not associated to complex disease & change with age
LAMTOR5	PPI NETWORK	Only PPI Network	138.324	86.6587	138.324											LAMTOR5	0		Not associated to complex disease
LTBP2	PPI NETWORK	Only PPI Network	135.331	3.27897	135.331											LTBP2	0		Not associated to complex disease
MAP1LC3B	PROTEIN	Both	85.1712	119.867	119.867											MAP1LC3B	0		Not associated to complex disease
MATR3	PPI NETWORK	Only PPI Network	71.9913	117.684	117.684											MATR3	0		Not associated to complex disease
MMP2	PROTEIN	Both	122.251	10.6805	122.251											MMP2	0		Not associated to complex disease
MORF4L2	PPI NETWORK	Only PPI Network	120.096	80.2762	120.096											MORF4L2	0		Not associated to complex disease
MSN	PROTEIN	Both	124.815	16.033	124.815											MSN	0	overexpressed with age	Not associated to complex disease & change with age
MYH9	PPI NETWORK	Only PPI Network	125.377	12.1654	125.377											MYH9	0		Not associated to complex disease
MZT2B	PPI NETWORK	Only PPI Network	111.495	80.7877	111.495											MZT2B	0		Not associated to complex disease
NAMPT	PROTEIN	SBGN only	159.292	17.2874	159.292											NAMPT	0	underexpressed with age	Not associated to complex disease & change with age
PCBP1	PPI NETWORK	Only PPI Network	155.957	109.578	155.957											PCBP1	0		Not associated to complex disease
PCOLCE	PPI NETWORK	Only PPI Network	130.119	4.77828	130.119											PCOLCE	0		Not associated to complex disease
PFKL	PROTEIN	SBGN only	116.566	89.8856	116.566											PFKL	0		Not associated to complex disease
PLD3	PPI NETWORK	Only PPI Network	152.008	121.65	152.008											PLD3	0		Not associated to complex disease
PPP3R1	COMPLEX	SBGN only	24.5699	111.047	111.047											PPP3R1	0		Not associated to complex disease
PRPF8	PPI NETWORK	Only PPI Network	107.542	159.804	159.804											PRPF8	0		Not associated to complex disease
RAC1	PROTEIN	SBGN only	147.378	59.1122	147.378											RAC1	0		Not associated to complex disease
RHOT2	PROTEIN	SBGN only	35.3857	104.318	104.318											RHOT2	0		Not associated to complex disease
S100A4	PPI NETWORK	Only PPI Network	115.411	9.0108	115.411											S100A4	0	overexpressed with age	Not associated to complex disease & change with age
S100B	PROTEIN	SBGN only	103.6	13.1122	103.6											S100B	0		Not associated to complex disease
SCARB2	PROTEIN	SBGN only	56.2568	106.311	106.311											SCARB2	0		Not associated to complex disease
SEC23B	PPI NETWORK	Only PPI Network	139.884	117.545	139.884											SEC23B	0		Not associated to complex disease
SLC16A1	PROTEIN	SBGN only	108.282	58.2951	108.282											SLC16A1	0		Not associated to complex disease
SNRNP70	PPI NETWORK	Only PPI Network	111.222	81.8103	111.222											SNRNP70	0		Not associated to complex disease
SRSF3	PPI NETWORK	Only PPI Network	109.951	80.4355	109.951											SRSF3	0		Not associated to complex disease
ST13	PPI NETWORK	Only PPI Network	143.328	100.609	143.328											ST13	0		Not associated to complex disease
TMEM14B	PPI NETWORK	Only PPI Network	63.1644	114.339	114.339											TMEM14B	0		Not associated to complex disease
TMEM256	PPI NETWORK	Only PPI Network	132.712	41.286	132.712											TMEM256	0		Not associated to complex disease
TMX2	PPI NETWORK	Only PPI Network	148.438	89.0057	148.438											TMX2	0		Not associated to complex disease
TPD52	PPI NETWORK	Only PPI Network	83.667	140.11	140.11											TPD52	0		Not associated to complex disease
TYROBP	PROTEIN	SBGN only	129.52	4.27893	129.52											TYROBP	0	overexpressed with age	Not associated to complex disease & change with age
UBA1	PPI NETWORK	Only PPI Network	111.365	101.906	111.365											UBA1	0		Not associated to complex disease
UQCC2	COMPLEX	SBGN only	69.819	127.411	127.411											UQCC2	0		Not associated to complex disease
UQCRB	COMPLEX	SBGN only	106.457	76.4396	106.457											UQCRB	0		Not associated to complex disease
UQCRC2	COMPLEX	SBGN only	98.0749	143.319	143.319											UQCRC2	0		Not associated to complex disease
VDAC2	PROTEIN	SBGN only	96.0125	127.856	127.856											VDAC2	0		Not associated to complex disease
VEGFB	PPI NETWORK	Only PPI Network	143.018	86.9814	143.018											VEGFB	0		Not associated to complex disease
WDR1	PPI NETWORK	Only PPI Network	107.589	82.267	107.589											WDR1	0		Not associated to complex disease
XRCC6	PROTEIN	SBGN only	106.661	106.841	106.841											XRCC6	0		Not associated to complex disease
YPEL3	PPI NETWORK	Only PPI Network	78.91	115.141	115.141											YPEL3	0		Not associated to complex disease
YWHAB	PROTEIN	Both	112.847	124.985	124.985											YWHAB	0		Not associated to complex disease
YWHAQ	PROTEIN	Both	132.578	140.217	140.217											YWHAQ	0		Not associated to complex disease
COL1A2	PROTEIN	Both	97.0062	1.53972	97.0062	0.1			0.544739			1				COL1A2	1.64474		Associated to complex disease
SDHA	COMPLEX	SBGN only	54.6186	91.3151	91.3151							1				SDHA	1		Associated to complex disease
SNTA1	PPI NETWORK	Only PPI Network	76.3309	54.9246	76.3309							1				SNTA1	1		Associated to complex disease
TNFRSF1A	PROTEIN	Both	101.705	4.71531	101.705			1								TNFRSF1A	1		Associated to complex disease
STAT3	PROTEIN	SBGN only	86.3175	27.044	86.3175			0.5716								STAT3	0.5716		Associated to complex disease
TYR	PROTEIN	SBGN only	88.7994	0.178459	88.7994	0.5										TYR	0.5		Associated to complex disease
RBMX	PPI NETWORK	Only PPI Network	81.4067	65.3742	81.4067								0.240728		0.240728	RBMX	0.481457		Associated to complex disease
MYRIP	PPI NETWORK	Only PPI Network	82.352	5.45477	82.352	0.4	0.0267018									MYRIP	0.426702		Associated to complex disease
FN1	PROTEIN	Both	78.8273	3.32205	78.8273							0.32144				FN1	0.32144	overexpressed with age	Associated to complex disease & change with age
CDC37	PPI NETWORK	Only PPI Network	99.458	78.2713	99.458			0.26								CDC37	0.26		Associated to complex disease
RAB1A	PPI NETWORK	Only PPI Network	92.6446	52.1951	92.6446		0.143237									RAB1A	0.143237		Associated to complex disease
SEC11C	PPI NETWORK	Only PPI Network	76.5583	99.1852	99.1852		0.0755022									SEC11C	0.0755022		Associated to complex disease
NDRG1	PROTEIN	SBGN only	97.6076	70.9367	97.6076						0.03592					NDRG1	0.03592	overexpressed with age	Associated to complex disease & change with age
ACP5	PROTEIN	SBGN only	78.3181	23.6699	78.3181											ACP5	0		Not associated to complex disease
ADH5	PPI NETWORK	Only PPI Network	98.0022	38.7417	98.0022											ADH5	0	underexpressed with age	Not associated to complex disease & change with age
ALDH1A3	PROTEIN	SBGN only	84.8238	0.622974	84.8238											ALDH1A3	0		Not associated to complex disease
APEX1	PPI NETWORK	Only PPI Network	78.8701	60.3316	78.8701											APEX1	0		Not associated to complex disease
ATN1	PPI NETWORK	Only PPI Network	61.577	84.3517	84.3517											ATN1	0		Not associated to complex disease
ATP5D	COMPLEX	SBGN only	90.4815	63.7886	90.4815											ATP5D	0		Not associated to complex disease
ATP5G1	RNA	SBGN only	92.7777	97.7147	97.7147											ATP5G1	0	underexpressed with age	Not associated to complex disease & change with age
ATP6V0E2	COMPLEX	SBGN only	81.7894	93.139	93.139											ATP6V0E2	0		Not associated to complex disease
ATP6V1G1	COMPLEX	SBGN only	92.8475	63.2059	92.8475											ATP6V1G1	0		Not associated to complex disease
BCL2L1	PROTEIN	SBGN only	91.4756	64.7149	91.4756											BCL2L1	0		Not associated to complex disease
BNIP3	PROTEIN	SBGN only	32.2095	92.3757	92.3757											BNIP3	0	overexpressed with age	Not associated to complex disease & change with age
CDC42	PROTEIN	SBGN only	101.974	84.0507	101.974											CDC42	0		Not associated to complex disease
CDC42EP4	PPI NETWORK	Only PPI Network	67.1687	93.9111	93.9111											CDC42EP4	0		Not associated to complex disease
CDKN1B	PROTEIN	Both	99.8505	70.2297	99.8505											CDKN1B	0		Not associated to complex disease
CIB1	PPI NETWORK	Only PPI Network	89.9019	29.8029	89.9019											CIB1	0		Not associated to complex disease
CLK1	PPI NETWORK	Only PPI Network	88.515	72.0411	88.515											CLK1	0		Not associated to complex disease
COL6A2	PROTEIN	SBGN only	96.578	2.34397	96.578											COL6A2	0		Not associated to complex disease
COL8A2	PPI NETWORK	Only PPI Network	91.1169	0.799699	91.1169											COL8A2	0		Not associated to complex disease
COX7A1	PROTEIN	SBGN only	87.6758	44.5279	87.6758											COX7A1	0		Not associated to complex disease
CRMP1	PPI NETWORK	Only PPI Network	5.44046	101.065	101.065											CRMP1	0		Not associated to complex disease
CS	PROTEIN	SBGN only	51.2474	89.4948	89.4948											CS	0		Not associated to complex disease
CSNK2B	PPI NETWORK	Only PPI Network	94.9288	70.2661	94.9288											CSNK2B	0		Not associated to complex disease
CTNNA1	PPI NETWORK	Only PPI Network	97.1012	33.2774	97.1012											CTNNA1	0		Not associated to complex disease
CTSF	RNA	SBGN only	75.2923	76.8496	76.8496											CTSF	0		Not associated to complex disease
CYB5R3	PPI NETWORK	Only PPI Network	91.1841	38.4415	91.1841											CYB5R3	0		Not associated to complex disease
DDX3X	PPI NETWORK	Only PPI Network	79.5235	64.5017	79.5235											DDX3X	0		Not associated to complex disease
DEC1	PPI NETWORK	Only PPI Network	93.8885	60.5352	93.8885											DEC1	0		Not associated to complex disease
EGLN2	PPI NETWORK	Only PPI Network	79.9933	60.1894	79.9933											EGLN2	0		Not associated to complex disease
EXOSC6	COMPLEX	SBGN only	55.4911	86.7793	86.7793											EXOSC6	0		Not associated to complex disease
GNGT2	PPI NETWORK	Only PPI Network	3.37501	94.4087	94.4087											GNGT2	0		Not associated to complex disease
HAX1	PROTEIN	SBGN only	80.5447	59.3879	80.5447											HAX1	0	underexpressed with age	Not associated to complex disease & change with age
HK2	COMPLEX	SBGN only	4.87186	87.6081	87.6081											HK2	0		Not associated to complex disease
HMGN3	PPI NETWORK	Only PPI Network	91.9854	91.1582	91.9854											HMGN3	0		Not associated to complex disease
HNRNPD	PPI NETWORK	Only PPI Network	86.3412	81.1018	86.3412											HNRNPD	0		Not associated to complex disease
HSPA4	COMPLEX	Both	29.3584	83.5963	83.5963											HSPA4	0		Not associated to complex disease
JUN	COMPLEX	SBGN only	78.4586	38.3981	78.4586											JUN	0		Not associated to complex disease
LAMB1	PROTEIN	SBGN only	78.6777	3.36689	78.6777											LAMB1	0		Not associated to complex disease
MACF1	PPI NETWORK	Only PPI Network	46.6564	76.8462	76.8462											MACF1	0		Not associated to complex disease
MAP1LC3A	PROTEIN	SBGN only	43.4697	92.5466	92.5466											MAP1LC3A	0		Not associated to complex disease
MDH2	COMPLEX	SBGN only	100.019	83.1665	100.019											MDH2	0		Not associated to complex disease
MDK	PPI NETWORK	Only PPI Network	85.26	8.38819	85.26											MDK	0		Not associated to complex disease
MRPS6	PPI NETWORK	Only PPI Network	88.0935	34.6171	88.0935											MRPS6	0		Not associated to complex disease
MYOC	PPI NETWORK	Only PPI Network	79.8458	0.0402387	79.8458											MYOC	0		Not associated to complex disease
NDUFS8	RNA	SBGN only	87.7659	83.044	87.7659											NDUFS8	0		Not associated to complex disease
NRP1	PPI NETWORK	Only PPI Network	80.9106	3.70264	80.9106											NRP1	0		Not associated to complex disease
PFKM	PROTEIN	Both	34.9659	95.6723	95.6723											PFKM	0	underexpressed with age	Not associated to complex disease & change with age
PGD	PROTEIN	SBGN only	97.4354	67.904	97.4354											PGD	0		Not associated to complex disease
PINK1	PROTEIN	SBGN only	60.8004	90.9999	90.9999											PINK1	0		Not associated to complex disease
PNRC1	PPI NETWORK	Only PPI Network	79.2305	52.9321	79.2305											PNRC1	0		Not associated to complex disease
POLR2G	PPI NETWORK	Only PPI Network	77.9427	65.9072	77.9427											POLR2G	0		Not associated to complex disease
PRELP	PROTEIN	SBGN only	77.4374	13.6926	77.4374											PRELP	0		Not associated to complex disease
PSMC5	PPI NETWORK	Only PPI Network	102.314	85.1961	102.314											PSMC5	0		Not associated to complex disease
PTBP1	PPI NETWORK	Only PPI Network	84.8156	15.9515	84.8156											PTBP1	0		Not associated to complex disease
RAD21	PPI NETWORK	Only PPI Network	89.317	84.8157	89.317											RAD21	0		Not associated to complex disease
RBM39	PPI NETWORK	Only PPI Network	79.5414	81.2794	81.2794											RBM39	0		Not associated to complex disease
RBPMS	PPI NETWORK	Only PPI Network	87.2905	27.8859	87.2905											RBPMS	0		Not associated to complex disease
RHBDD2	PPI NETWORK	Only PPI Network	97.147	61.7995	97.147											RHBDD2	0		Not associated to complex disease
RNF11	PPI NETWORK	Only PPI Network	57.0367	81.1554	81.1554											RNF11	0		Not associated to complex disease
SCRN1	PPI NETWORK	Only PPI Network	19.5202	86.8872	86.8872											SCRN1	0		Not associated to complex disease
SDHD	RNA	SBGN only	79.4893	32.3158	79.4893											SDHD	0	underexpressed with age	Not associated to complex disease & change with age
SPG21	PPI NETWORK	Only PPI Network	85.8698	27.7688	85.8698											SPG21	0		Not associated to complex disease
SRRM2	PPI NETWORK	Only PPI Network	76.7121	97.4976	97.4976											SRRM2	0		Not associated to complex disease
SRSF9	PPI NETWORK	Only PPI Network	81.2007	51.361	81.2007											SRSF9	0		Not associated to complex disease
STAC2	COMPLEX	SBGN only	0.947483	96.2536	96.2536											STAC2	0		Not associated to complex disease
SUB1	PPI NETWORK	Only PPI Network	78.0595	52.2801	78.0595											SUB1	0		Not associated to complex disease
SUB1	PPI NETWORK	Only PPI Network	78.0595	52.2801	78.0595											SUB1	0		Not associated to complex disease
SUCLG1	COMPLEX	SBGN only	85.7069	44.4134	85.7069											SUCLG1	0		Not associated to complex disease
SUMO1	PPI NETWORK	Only PPI Network	81.2391	72.0524	81.2391											SUMO1	0		Not associated to complex disease
SURF4	COMPLEX	SBGN only	79.7426	32.8474	79.7426											SURF4	0		Not associated to complex disease
TAX1BP1	PPI NETWORK	Only PPI Network	86.087	80.0278	86.087											TAX1BP1	0		Not associated to complex disease
TJP2	PPI NETWORK	Only PPI Network	23.8653	93.6039	93.6039											TJP2	0		Not associated to complex disease
TM4SF1	PPI NETWORK	Only PPI Network	85.1474	3.37142	85.1474											TM4SF1	0		Not associated to complex disease
TPRN	PPI NETWORK	Only PPI Network	94.4763	28.2014	94.4763											TPRN	0		Not associated to complex disease
TRAK1	PROTEIN	SBGN only	23.1179	87.6195	87.6195											TRAK1	0		Not associated to complex disease
TUBB2A	PPI NETWORK	Only PPI Network	9.23996	101.678	101.678											TUBB2A	0		Not associated to complex disease
TXN	PROTEIN	Both	80.288	36.8852	80.288											TXN	0	underexpressed with age	Not associated to complex disease & change with age
U2AF1	PPI NETWORK	Only PPI Network	77.1842	76.2816	77.1842											U2AF1	0	overexpressed with age	Not associated to complex disease & change with age
ULK3	COMPLEX	SBGN only	49.3667	78.1661	78.1661											ULK3	0		Not associated to complex disease
UQCR10	COMPLEX	SBGN only	81.8523	94.4208	94.4208											UQCR10	0	underexpressed with age	Not associated to complex disease & change with age
UQCR11	COMPLEX	SBGN only	99.3286	67.1821	99.3286											UQCR11	0		Not associated to complex disease
UQCRC1	COMPLEX	SBGN only	72.4967	98.0109	98.0109											UQCRC1	0		Not associated to complex disease
VCP	PPI NETWORK	Only PPI Network	88.1141	58.3676	88.1141											VCP	0		Not associated to complex disease
VDAC3	PROTEIN	SBGN only	55.0458	86.0476	86.0476											VDAC3	0		Not associated to complex disease
VKORC1	PPI NETWORK	Only PPI Network	81.8308	30.5356	81.8308											VKORC1	0		Not associated to complex disease
VSIG4	PPI NETWORK	Only PPI Network	100.983	1.66237	100.983											VSIG4	0		Not associated to complex disease
XRCC5	PPI NETWORK	Only PPI Network	77.16	77.4477	77.4477											XRCC5	0		Not associated to complex disease
ZNHIT1	PPI NETWORK	Only PPI Network	81.328	39.6029	81.328											ZNHIT1	0		Not associated to complex disease
COL3A1	PROTEIN	SBGN only	68.2092	0.0924467	68.2092							1				COL3A1	1	underexpressed with age	Associated to complex disease & change with age
COL4A2	PROTEIN	Both	75.6353	3.91476	75.6353							1				COL4A2	1		Associated to complex disease
COL8A1	PPI NETWORK	Only PPI Network	69.9777	0.76538	69.9777	1										COL8A1	1		Associated to complex disease
PFKFB3	PROTEIN	SBGN only	69.7522	11.9555	69.7522							0.0280746	0.283746		0.435078	PFKFB3	0.746899		Associated to complex disease
CD46	PROTEIN	Both	75.9615	43.2221	75.9615	0.5										CD46	0.5		Associated to complex disease
WTAP	PPI NETWORK	Only PPI Network	59.0666	26.9487	59.0666	0.5										WTAP	0.5		Associated to complex disease
ARF5	PROTEIN	SBGN only	66.68	68.5938	68.5938								0.397725			ARF5	0.397725		Associated to complex disease
MAT2A	PPI NETWORK	Only PPI Network	65.2718	61.1641	65.2718							0.39239				MAT2A	0.39239		Associated to complex disease
IFNGR2	COMPLEX	Both	69.2101	14.0983	69.2101										0.300763	IFNGR2	0.300763		Associated to complex disease
FADS1	PROTEIN	Both	71.3139	25.2125	71.3139	0.3										FADS1	0.3		Associated to complex disease
HNRNPA3	PPI NETWORK	Only PPI Network	62.8387	67.9965	67.9965		0.190223									HNRNPA3	0.190223		Associated to complex disease
COL18A1	PROTEIN	Only PPI Network	62.4361	20.0651	62.4361		0.186208									COL18A1	0.186208	overexpressed with age	Associated to complex disease & change with age
ARGLU1	PPI NETWORK	Only PPI Network	63.1453	68.5419	68.5419									0.0389184		ARGLU1	0.0389184		Associated to complex disease
ALPL	PPI NETWORK	Only PPI Network	73.5951	28.4712	73.5951										0.00887018	ALPL	0.00887018		Associated to complex disease
ACO2	PROTEIN	SBGN only	45.9522	66.6021	66.6021											ACO2	0		Not associated to complex disease
ACP1	PROTEIN	SBGN only	54.744	58.7137	58.7137											ACP1	0		Not associated to complex disease
ALDH1A1	PROTEIN	SBGN only	71.2975	0.565986	71.2975											ALDH1A1	0		Not associated to complex disease
ARF3	PROTEIN	SBGN only	54.9759	67.6735	67.6735											ARF3	0		Not associated to complex disease
ATP2A2	PPI NETWORK	Only PPI Network	62.8792	57.8537	62.8792											ATP2A2	0		Not associated to complex disease
ATP5G3	COMPLEX	SBGN only	56.9905	59.128	59.128											ATP5G3	0	underexpressed with age	Not associated to complex disease & change with age
ATP6V0D1	COMPLEX	SBGN only	66.7218	72.6629	72.6629											ATP6V0D1	0		Not associated to complex disease
ATP6V1A	COMPLEX	SBGN only	46.4284	61.3134	61.3134											ATP6V1A	0		Not associated to complex disease
BAG5	PROTEIN	SBGN only	51.1728	74.7914	74.7914											BAG5	0		Not associated to complex disease
BCL2L13	PPI NETWORK	Only PPI Network	19.9072	72.971	72.971											BCL2L13	0	underexpressed with age	Not associated to complex disease & change with age
BNIP3L	PROTEIN	SBGN only	50.6977	75.0026	75.0026											BNIP3L	0		Not associated to complex disease
CAPN2	PROTEIN	SBGN only	71.7333	24.2969	71.7333											CAPN2	0		Not associated to complex disease
CAT	PROTEIN	SBGN only	60.7773	10.1036	60.7773											CAT	0		Not associated to complex disease
CD44	PPI NETWORK	Only PPI Network	61.0793	6.79476	61.0793											CD44	0		Not associated to complex disease
CHD2	PPI NETWORK	Only PPI Network	62.4171	72.2291	72.2291											CHD2	0		Not associated to complex disease
CHMP3	PPI NETWORK	Only PPI Network	68.3505	43.8442	68.3505											CHMP3	0		Not associated to complex disease
CLSTN3	PPI NETWORK	Only PPI Network	13.2143	75.2404	75.2404											CLSTN3	0		Not associated to complex disease
CLTC	PPI NETWORK	Only PPI Network	49.9926	65.274	65.274											CLTC	0		Not associated to complex disease
COL6A1	PROTEIN	SBGN only	76.295	15.729	76.295											COL6A1	0		Not associated to complex disease
COPS6	PPI NETWORK	Only PPI Network	68.061	62.477	68.061											COPS6	0		Not associated to complex disease
CTDSP1	PPI NETWORK	Only PPI Network	66.9053	14.5744	66.9053											CTDSP1	0		Not associated to complex disease
CTSA	RNA	SBGN only	71.1208	43.8721	71.1208											CTSA	0		Not associated to complex disease
CYBRD1	RNA	SBGN only	73.5811	10.8035	73.5811											CYBRD1	0		Not associated to complex disease
DCTN2	PPI NETWORK	Only PPI Network	42.9554	68.3205	68.3205											DCTN2	0		Not associated to complex disease
DDIT3	PROTEIN	SBGN only	64.6941	74.1997	74.1997											DDIT3	0		Not associated to complex disease
DHCR7	PPI NETWORK	Only PPI Network	69.9925	13.7872	69.9925											DHCR7	0		Not associated to complex disease
DNAJC8	PPI NETWORK	Only PPI Network	66.8259	68.3888	68.3888											DNAJC8	0		Not associated to complex disease
EIF4G1	PPI NETWORK	Only PPI Network	58.8409	30.0817	58.8409											EIF4G1	0		Not associated to complex disease
ELN	PROTEIN	Both	59.1113	4.8745	59.1113											ELN	0	underexpressed with age	Not associated to complex disease & change with age
FABP2	COMPLEX	SBGN only	60.6028	58.4948	60.6028											FABP2	0		Not associated to complex disease
GLUD1	PROTEIN	Both	70.5364	70.3186	70.5364											GLUD1	0		Not associated to complex disease
HSD17B10	PPI NETWORK	Only PPI Network	64.2713	16.7732	64.2713											HSD17B10	0		Not associated to complex disease
HSPA9	PROTEIN	SBGN only	73.6423	70.0804	73.6423											HSPA9	0		Not associated to complex disease
IDH1	COMPLEX	SBGN only	72.3612	19.3337	72.3612											IDH1	0		Not associated to complex disease
IFNGR1	COMPLEX	SBGN only	63.6095	31.3716	63.6095											IFNGR1	0	overexpressed with age	Not associated to complex disease & change with age
IQSEC1	PPI NETWORK	Only PPI Network	25.2412	73.7269	73.7269											IQSEC1	0		Not associated to complex disease
JAK1	COMPLEX	SBGN only	69.2543	41.6334	69.2543											JAK1	0		Not associated to complex disease
KANK2	PPI NETWORK	Only PPI Network	67.2367	11.3564	67.2367											KANK2	0		Not associated to complex disease
KRT18	PPI NETWORK	Only PPI Network	60.1758	0.87241	60.1758											KRT18	0		Not associated to complex disease
LAMB2	PROTEIN	SBGN only	65.4369	10.7152	65.4369											LAMB2	0		Not associated to complex disease
LITAF	PPI NETWORK	Only PPI Network	67.1342	25.359	67.1342											LITAF	0	overexpressed with age	Not associated to complex disease & change with age
LSM3	PPI NETWORK	Only PPI Network	61.7	39.0465	61.7											LSM3	0		Not associated to complex disease
LUC7L3	PPI NETWORK	Only PPI Network	55.7223	67.9473	67.9473											LUC7L3	0		Not associated to complex disease
MAPK3	PPI NETWORK	Only PPI Network	69.3821	76.2067	76.2067											MAPK3	0		Not associated to complex disease
MMP14	PROTEIN	SBGN only	73.3643	8.90861	73.3643											MMP14	0		Not associated to complex disease
MPC1	COMPLEX	SBGN only	73.986	63.2703	73.986											MPC1	0		Not associated to complex disease
MRFAP1L1	PPI NETWORK	Only PPI Network	52.3815	69.9917	69.9917											MRFAP1L1	0		Not associated to complex disease
MVP	PPI NETWORK	Only PPI Network	75.5822	27.7622	75.5822											MVP	0	overexpressed with age	Not associated to complex disease & change with age
NFE2L2	PROTEIN	SBGN only	68.2833	27.9506	68.2833											NFE2L2	0	overexpressed with age	Not associated to complex disease & change with age
NID1	PROTEIN	SBGN only	72.587	1.57248	72.587											NID1	0		Not associated to complex disease
NR1D1	PPI NETWORK	Only PPI Network	24.5298	60.2055	60.2055											NR1D1	0		Not associated to complex disease
NXF1	PPI NETWORK	Only PPI Network	58.3791	52.248	58.3791											NXF1	0		Not associated to complex disease
OGN	PROTEIN	SBGN only	59.8333	0.031943	59.8333											OGN	0		Not associated to complex disease
P2RX5	COMPLEX	SBGN only	69.5195	8.88769	69.5195											P2RX5	0		Not associated to complex disease
PARP1	PROTEIN	Both	29.4051	59.361	59.361											PARP1	0		Not associated to complex disease
PCMT1	PPI NETWORK	Only PPI Network	52.4153	70.5942	70.5942											PCMT1	0		Not associated to complex disease
PDK4	COMPLEX	SBGN only	75.3343	1.41884	75.3343											PDK4	0		Not associated to complex disease
PIN1	PROTEIN	SBGN only	52.5499	75.4555	75.4555											PIN1	0		Not associated to complex disease
POLR2E	PPI NETWORK	Only PPI Network	61.8556	50.0456	61.8556											POLR2E	0		Not associated to complex disease
PPP1R7	PPI NETWORK	Only PPI Network	70.1274	58.3531	70.1274											PPP1R7	0		Not associated to complex disease
PSMA3	PPI NETWORK	Only PPI Network	65.2929	37.0149	65.2929											PSMA3	0		Not associated to complex disease
RGS2	PPI NETWORK	Only PPI Network	59.653	21.2156	59.653											RGS2	0		Not associated to complex disease
RHEB	PROTEIN	Both	60.7819	51.5131	60.7819											RHEB	0		Not associated to complex disease
RHOBTB3	PPI NETWORK	Only PPI Network	65.6764	17.7844	65.6764											RHOBTB3	0		Not associated to complex disease
RNPS1	PPI NETWORK	Only PPI Network	55.5556	62.7737	62.7737											RNPS1	0		Not associated to complex disease
SDHB	RNA	Both	67.0934	51.9404	67.0934											SDHB	0	underexpressed with age	Not associated to complex disease & change with age
SDR42E1	PPI NETWORK	Only PPI Network	50.9711	70.9128	70.9128											SDR42E1	0		Not associated to complex disease
SEC13	COMPLEX	SBGN only	67.7712	30.2331	67.7712											SEC13	0		Not associated to complex disease
SGTA	PPI NETWORK	Only PPI Network	35.0056	59.6301	59.6301											SGTA	0		Not associated to complex disease
SHC1	PPI NETWORK	Only PPI Network	71.7768	9.42262	71.7768											SHC1	0		Not associated to complex disease
SNRPB	PPI NETWORK	Only PPI Network	68.7558	38.6022	68.7558											SNRPB	0		Not associated to complex disease
SOCS3	PROTEIN	SBGN only	74.0836	2.61499	74.0836											SOCS3	0	overexpressed with age	Not associated to complex disease & change with age
SRI	PPI NETWORK	Only PPI Network	64.7327	39.6181	64.7327											SRI	0		Not associated to complex disease
SRSF1	PPI NETWORK	Only PPI Network	65.0938	66.5636	66.5636											SRSF1	0		Not associated to complex disease
SRSF2	PPI NETWORK	Only PPI Network	69.6469	72.223	72.223											SRSF2	0		Not associated to complex disease
TMEM189	PPI NETWORK	Only PPI Network	59.9124	46.3022	59.9124											TMEM189	0		Not associated to complex disease
TNS3	PPI NETWORK	Only PPI Network	73.1642	10.4742	73.1642											TNS3	0		Not associated to complex disease
TOMM20	PROTEIN	Both	76.2286	43.1032	76.2286											TOMM20	0		Not associated to complex disease
TSPO	PPI NETWORK	Only PPI Network	70.2156	16.4024	70.2156											TSPO	0		Not associated to complex disease
TXNRD1	PROTEIN	SBGN only	66.6406	16.3678	66.6406											TXNRD1	0		Not associated to complex disease
U2AF2	PPI NETWORK	Only PPI Network	56.5045	60.2001	60.2001											U2AF2	0		Not associated to complex disease
UBE2V1	COMPLEX	SBGN only	59.9124	46.3022	59.9124											UBE2V1	0		Not associated to complex disease
UQCRFS1	COMPLEX	SBGN only	69.8217	75.5075	75.5075											UQCRFS1	0	underexpressed with age	Not associated to complex disease & change with age
UQCRQ	COMPLEX	SBGN only	75.8456	70.0174	75.8456											UQCRQ	0	underexpressed with age	Not associated to complex disease & change with age
VAMP3	PPI NETWORK	Only PPI Network	71.9035	13.5575	71.9035											VAMP3	0		Not associated to complex disease
VMP1	PPI NETWORK	Only PPI Network	74.7104	25.6491	74.7104											VMP1	0		Not associated to complex disease
SMAD3	PPI NETWORK	Only PPI Network	26.0377	3.63876	26.0377						0.472162	1	0.452487		0.447033	SMAD3	2.37168		Associated to complex disease
APOC1	COMPLEX	Both	33.2134	19.0937	33.2134	0.7	0.80732					0.54962				APOC1	2.05694		Associated to complex disease
TOMM40	PROTEIN	Both	22.4239	32.5891	32.5891	0.6	1									TOMM40	1.6		Associated to complex disease
NOTCH2	PROTEIN	Both	24.8555	11.2511	24.8555							1	0.34029			NOTCH2	1.34029		Associated to complex disease
ALDH1A2	PROTEIN	Both	31.2479	2.72206	31.2479	0.8						0.388378				ALDH1A2	1.18838		Associated to complex disease
IL6	PROTEIN	SBGN only	54.8715	0.161111	54.8715		0.0984298								1	IL6	1.09843		Associated to complex disease
MMP3	PROTEIN	SBGN only	46.241	0.00425938	46.241		0.0825881					1				MMP3	1.08259		Associated to complex disease
TNFAIP3	PPI NETWORK	Only PPI Network	26.9023	10.1187	26.9023					0.302058					0.752508	TNFAIP3	1.05457		Associated to complex disease
ADAM10	PROTEIN	SBGN only	21.9098	11.7736	21.9098		1									ADAM10	1		Associated to complex disease
AGT	PROTEIN	Both	44.2538	40.0712	44.2538							1				AGT	1		Associated to complex disease
AKT2	PROTEIN	SBGN only	32.892	26.7899	32.892								1			AKT2	1		Associated to complex disease
CCND1	PROTEIN	Both	34.3557	4.18663	34.3557							1				CCND1	1		Associated to complex disease
CFB	PROTEIN	Both	46.939	3.00412	46.939	1										CFB	1		Associated to complex disease
CFI	PROTEIN	Both	57.5384	24.4225	57.5384	1										CFI	1		Associated to complex disease
COL1A1	PROTEIN	Both	41.2455	0.475579	41.2455				1							COL1A1	1	underexpressed with age	Associated to complex disease & change with age
COL4A1	PROTEIN	SBGN only	57.9191	1.25323	57.9191							1				COL4A1	1		Associated to complex disease
EFEMP2	PROTEIN	Both	50.825	12.4819	50.825							1				EFEMP2	1		Associated to complex disease
EMD	PPI NETWORK	Only PPI Network	47.6145	33.4285	47.6145							1				EMD	1		Associated to complex disease
HRAS	PPI NETWORK	Only PPI Network	26.0824	34.4233	34.4233							1				HRAS	1		Associated to complex disease
JAG1	PPI NETWORK	Only PPI Network	45.5985	20.6757	45.5985							1				JAG1	1		Associated to complex disease
LAMA4	PROTEIN	SBGN only	21.871	2.75459	21.871							1				LAMA4	1		Associated to complex disease
LRP8	PPI NETWORK	Only PPI Network	36.4144	8.81311	36.4144							1				LRP8	1		Associated to complex disease
NELFE	PPI NETWORK	Only PPI Network	37.8823	26.9823	37.8823	1										NELFE	1		Associated to complex disease
RAF1	PPI NETWORK	Only PPI Network	41.8557	38.2703	41.8557							1				RAF1	1		Associated to complex disease
RBCK1	PPI NETWORK	Only PPI Network	23.3484	17.0195	23.3484							1				RBCK1	1		Associated to complex disease
SLC25A4	PROTEIN	SBGN only	39.2905	47.0929	47.0929							1				SLC25A4	1		Associated to complex disease
NPLOC4	PPI NETWORK	Only PPI Network	40.1029	21.1165	40.1029	0.9										NPLOC4	0.9		Associated to complex disease
PILRA	PPI NETWORK	Only PPI Network	38.6817	35.4843	38.6817	0.9										PILRA	0.9		Associated to complex disease
RORB	PPI NETWORK	Only PPI Network	16.2271	45.2344	45.2344	0.8					0.040712					RORB	0.840712	overexpressed with age	Associated to complex disease & change with age
KMT2E	PPI NETWORK	Only PPI Network	15.1148	22.4317	22.4317	0.8										KMT2E	0.8		Associated to complex disease
PILRB	PPI NETWORK	Only PPI Network	38.6817	35.4843	38.6817	0.8										PILRB	0.8		Associated to complex disease
ARAP1	PPI NETWORK	Only PPI Network	47.6277	29.852	47.6277								0.738446			ARAP1	0.738446		Associated to complex disease
FAM84B	PPI NETWORK	Only PPI Network	24.9771	16.0478	24.9771	0.5	0.227861									FAM84B	0.727861		Associated to complex disease
PMPCA	PROTEIN	Both	21.8932	17.041	21.8932							0.705494				PMPCA	0.705494		Associated to complex disease
DDR1	PROTEIN	Both	17.8909	53.8627	53.8627	0.5						0.0577472	0.144064			DDR1	0.701811		Associated to complex disease
ARHGAP21	PPI NETWORK	Only PPI Network	19.0128	32.8028	32.8028	0.7										ARHGAP21	0.7		Associated to complex disease
NOTCH4	PROTEIN	Both	28.3479	2.87351	28.3479	0.7										NOTCH4	0.7		Associated to complex disease
POLR2B	PPI NETWORK	Only PPI Network	29.6449	33.8262	33.8262	0.7										POLR2B	0.7		Associated to complex disease
VTN	PROTEIN	Both	8.6511	35.5984	35.5984	0.7										VTN	0.7		Associated to complex disease
ANKS1A	PPI NETWORK	Only PPI Network	12.3925	30.3862	30.3862					0.282658		0.411262				ANKS1A	0.69392		Associated to complex disease
SCO2	COMPLEX	SBGN only	47.1207	12.847	47.1207							0.678234				SCO2	0.678234		Associated to complex disease
TRAF1	PPI NETWORK	Only PPI Network	26.4819	20.4261	26.4819										0.674836	TRAF1	0.674836		Associated to complex disease
TIMMDC1	PPI NETWORK	Only PPI Network	46.7652	23.1145	46.7652			0.369325							0.303333	TIMMDC1	0.672658		Associated to complex disease
GRB10	PPI NETWORK	Only PPI Network	23.3475	57.894	57.894					0.26	0.0238047		0.252555			GRB10	0.53636		Associated to complex disease
CD34	PPI NETWORK	Only PPI Network	48.44	4.03123	48.44	0.5										CD34	0.5		Associated to complex disease
FUT3	PROTEIN	Both	0.281158	30.9395	30.9395	0.5										FUT3	0.5		Associated to complex disease
MBP	PPI NETWORK	Only PPI Network	26.2719	6.2114	26.2719	0.5										MBP	0.5		Associated to complex disease
KEAP1	PROTEIN	SBGN only	31.4419	23.8362	31.4419								0.22119		0.213265	KEAP1	0.434454		Associated to complex disease
NCOA5	PPI NETWORK	Only PPI Network	15.7652	22.3931	22.3931			0.403045								NCOA5	0.403045		Associated to complex disease
C1D	PPI NETWORK	Only PPI Network	22.9645	19.6	22.9645	0.4										C1D	0.4		Associated to complex disease
HGS	PPI NETWORK	Only PPI Network	26.5058	28.394	28.394	0.4										HGS	0.4		Associated to complex disease
MFF	COMPLEX	Both	46.6528	47.7453	47.7453	0.4										MFF	0.4		Associated to complex disease
FURIN	PROTEIN	SBGN only	34.4156	33.4734	34.4156						0.03592	0.350016				FURIN	0.385936		Associated to complex disease
RABEP1	PPI NETWORK	Only PPI Network	22.0605	33.0151	33.0151										0.376955	RABEP1	0.376955		Associated to complex disease
MAPK1	PROTEIN	Both	26.8851	24.6684	26.8851			0.359711								MAPK1	0.359711		Associated to complex disease
MERTK	PROTEIN	SBGN only	38.5585	6.33401	38.5585			0.357317								MERTK	0.357317		Associated to complex disease
FLT1	PPI NETWORK	Only PPI Network	53.5617	25.915	53.5617							0.356611				FLT1	0.356611		Associated to complex disease
VPS26A	COMPLEX	SBGN only	28.0018	15.189	28.0018								0.325077			VPS26A	0.325077		Associated to complex disease
UQCC1	COMPLEX	SBGN only	13.8657	22.7894	22.7894							0.323503				UQCC1	0.323503		Associated to complex disease
VSNL1	PPI NETWORK	Only PPI Network	0.21116	48.7576	48.7576		0.29431									VSNL1	0.29431		Associated to complex disease
SORBS1	PPI NETWORK	Only PPI Network	34.222	20.415	34.222								0.281441			SORBS1	0.281441		Associated to complex disease
GLRX3	PPI NETWORK	Only PPI Network	27.0453	24.3796	27.0453							0.242868				GLRX3	0.242868		Associated to complex disease
VPS37C	PPI NETWORK	Only PPI Network	14	27.8967	27.8967										0.239325	VPS37C	0.239325		Associated to complex disease
PRKCB	PROTEIN	Both	13.3703	31.9155	31.9155										0.233911	PRKCB	0.233911		Associated to complex disease
SPRY4	PPI NETWORK	Only PPI Network	24.4456	3.32686	24.4456							0.198931				SPRY4	0.198931		Associated to complex disease
NCOA1	PPI NETWORK	Only PPI Network	17.1688	30.0684	30.0684								0.184906			NCOA1	0.184906		Associated to complex disease
AHCYL1	PPI NETWORK	Only PPI Network	56.9029	53.9069	56.9029		0.183248									AHCYL1	0.183248		Associated to complex disease
CD55	PROTEIN	Both	27.5046	7.28596	27.5046		0.177034									CD55	0.177034		Associated to complex disease
FCGR2A	COMPLEX	SBGN only	45.6385	1.47191	45.6385										0.162601	FCGR2A	0.162601	overexpressed with age	Associated to complex disease & change with age
SESN3	COMPLEX	SBGN only	26.0751	19.2001	26.0751		0.153244									SESN3	0.153244		Associated to complex disease
LAMC1	PROTEIN	SBGN only	25.1695	2.67419	25.1695										0.134137	LAMC1	0.134137		Associated to complex disease
SUCLG2	COMPLEX	SBGN only	31.4449	4.77759	31.4449		0.0948814									SUCLG2	0.0948814		Associated to complex disease
GRB2	PPI NETWORK	Only PPI Network	47.2466	27.5724	47.2466								0.0908355			GRB2	0.0908355		Associated to complex disease
STK11	PROTEIN	SBGN only	25.821	21.719	25.821		0.0898483									STK11	0.0898483		Associated to complex disease
ATG3	RNA	SBGN only	44.0638	29.019	44.0638						0.0780873					ATG3	0.0780873		Associated to complex disease
ITGA8	PROTEIN	SBGN only	27.5881	1.35549	27.5881						0.046696					ITGA8	0.046696		Associated to complex disease
MYLIP	PPI NETWORK	Only PPI Network	24.507	5.64851	24.507						0.03592					MYLIP	0.03592		Associated to complex disease
ATP6V1C1	COMPLEX	SBGN only	22.1161	29.5714	29.5714		0.03192									ATP6V1C1	0.03192		Associated to complex disease
PALLD	PPI NETWORK	Only PPI Network	40.0409	8.9574	40.0409								0.026737			PALLD	0.026737	overexpressed with age	Associated to complex disease & change with age
ITGA1	PROTEIN	SBGN only	24.1456	7.36884	24.1456		0.0222									ITGA1	0.0222		Associated to complex disease
HMSD	PPI NETWORK	Only PPI Network	1.46804	50.9233	50.9233							0.022063				HMSD	0.022063		Associated to complex disease
ABL1	PPI NETWORK	Only PPI Network	25.8408	10.8077	25.8408											ABL1	0		Not associated to complex disease
ACIN1	PPI NETWORK	Only PPI Network	52.3525	46.5067	52.3525											ACIN1	0		Not associated to complex disease
ACLY	PPI NETWORK	Only PPI Network	26.5346	29.6734	29.6734											ACLY	0		Not associated to complex disease
ACP2	PROTEIN	SBGN only	26.2957	21.4572	26.2957											ACP2	0		Not associated to complex disease
ADAMTS1	PPI NETWORK	Only PPI Network	42.1606	8.95549	42.1606											ADAMTS1	0		Not associated to complex disease
ADAMTSL4	PPI NETWORK	Only PPI Network	38.7533	0.930326	38.7533											ADAMTSL4	0		Not associated to complex disease
ADORA2B	COMPLEX	SBGN only	21.9861	3.54916	21.9861											ADORA2B	0		Not associated to complex disease
AFDN	PPI NETWORK	Only PPI Network	21.9107	20.4726	21.9107											AFDN	0		Not associated to complex disease
AGTRAP	PROTEIN	Both	31.5953	6.01642	31.5953											AGTRAP	0		Not associated to complex disease
AK2	PPI NETWORK	Only PPI Network	34.3964	26.6525	34.3964											AK2	0		Not associated to complex disease
AK3	PPI NETWORK	Only PPI Network	35.1915	5.62729	35.1915											AK3	0		Not associated to complex disease
AKAP1	PROTEIN	SBGN only	8.19381	36.7543	36.7543											AKAP1	0		Not associated to complex disease
AKT1	PROTEIN	SBGN only	56.7412	40.644	56.7412											AKT1	0		Not associated to complex disease
AMPH	PPI NETWORK	Only PPI Network	1.22776	44.8788	44.8788											AMPH	0		Not associated to complex disease
ANK3	PPI NETWORK	Only PPI Network	5.60689	26.6725	26.6725											ANK3	0		Not associated to complex disease
ANKH	PPI NETWORK	Only PPI Network	44.5385	39.5022	44.5385											ANKH	0		Not associated to complex disease
ANKRD46	PPI NETWORK	Only PPI Network	12.1755	26.8518	26.8518											ANKRD46	0		Not associated to complex disease
AOX1	PPI NETWORK	Only PPI Network	25.2767	0.19379	25.2767											AOX1	0		Not associated to complex disease
AP1M1	PPI NETWORK	Only PPI Network	26.5364	27.1587	27.1587											AP1M1	0		Not associated to complex disease
APOL1	COMPLEX	SBGN only	26.5741	0.666478	26.5741											APOL1	0		Not associated to complex disease
APOL2	PPI NETWORK	Only PPI Network	21.6465	14.1908	21.6465											APOL2	0		Not associated to complex disease
ARF6	PROTEIN	SBGN only	25.0554	14.7321	25.0554											ARF6	0	overexpressed with age	Not associated to complex disease & change with age
ARFGAP1	PPI NETWORK	Only PPI Network	28.6538	33.4079	33.4079											ARFGAP1	0		Not associated to complex disease
ASCC2	PPI NETWORK	Only PPI Network	27.5183	8.51719	27.5183											ASCC2	0		Not associated to complex disease
ASL	PPI NETWORK	Only PPI Network	32.2388	18.2723	32.2388											ASL	0		Not associated to complex disease
ATG13	COMPLEX	SBGN only	25.1251	25.0094	25.1251											ATG13	0		Not associated to complex disease
ATP5SL	COMPLEX	SBGN only	19.6714	33.2135	33.2135											ATP5SL	0		Not associated to complex disease
ATP6V1D	COMPLEX	SBGN only	44.5062	54.481	54.481											ATP6V1D	0		Not associated to complex disease
ATP6V1H	COMPLEX	SBGN only	34.0723	40.6843	40.6843											ATP6V1H	0		Not associated to complex disease
ATXN10	PPI NETWORK	Only PPI Network	50.5823	46.091	50.5823											ATXN10	0		Not associated to complex disease
BAD	PROTEIN	SBGN only	20.2728	25.4097	25.4097											BAD	0		Not associated to complex disease
BAIAP2	PPI NETWORK	Only PPI Network	30.4194	15.9582	30.4194											BAIAP2	0		Not associated to complex disease
BAX	PROTEIN	SBGN only	45.6687	14.7472	45.6687											BAX	0		Not associated to complex disease
BCAS2	PPI NETWORK	Only PPI Network	28.0874	38.0879	38.0879											BCAS2	0		Not associated to complex disease
BCLAF1	PPI NETWORK	Only PPI Network	23.1273	33.9858	33.9858											BCLAF1	0		Not associated to complex disease
BECN1	RNA	SBGN only	43.8197	25.5503	43.8197											BECN1	0		Not associated to complex disease
BID	PROTEIN	SBGN only	9.35785	21.5953	21.5953											BID	0		Not associated to complex disease
C11orf68	PPI NETWORK	Only PPI Network	28.7287	22.0668	28.7287											C11orf68	0		Not associated to complex disease
C1orf216	PPI NETWORK	Only PPI Network	9.96964	30.4565	30.4565											C1orf216	0		Not associated to complex disease
CALCOCO1	PPI NETWORK	Only PPI Network	53.0429	34.3118	53.0429											CALCOCO1	0		Not associated to complex disease
CAMLG	PPI NETWORK	Only PPI Network	24.7005	22.6746	24.7005											CAMLG	0		Not associated to complex disease
CAMSAP1	PPI NETWORK	Only PPI Network	0.701241	24.8967	24.8967											CAMSAP1	0		Not associated to complex disease
CAND1	PPI NETWORK	Only PPI Network	15.8113	29.0983	29.0983											CAND1	0		Not associated to complex disease
CAPN1	PROTEIN	SBGN only	40.2457	21.6059	40.2457											CAPN1	0		Not associated to complex disease
CARHSP1	PPI NETWORK	Only PPI Network	55.6296	4.53955	55.6296											CARHSP1	0		Not associated to complex disease
CBX1	PPI NETWORK	Only PPI Network	30.1769	42.5045	42.5045											CBX1	0		Not associated to complex disease
CCDC28A	PPI NETWORK	Only PPI Network	25.2301	12.2147	25.2301											CCDC28A	0		Not associated to complex disease
CCNH	PPI NETWORK	Only PPI Network	24.4921	17.0128	24.4921											CCNH	0		Not associated to complex disease
CD53	PPI NETWORK	Only PPI Network	43.7545	1.32146	43.7545											CD53	0	overexpressed with age	Not associated to complex disease & change with age
CDK2	PROTEIN	SBGN only	53.2313	5.39072	53.2313											CDK2	0		Not associated to complex disease
CDK9	PPI NETWORK	Only PPI Network	25.8989	18.9422	25.8989											CDK9	0		Not associated to complex disease
CDKN1A	PPI NETWORK	Only PPI Network	54.5788	17.7583	54.5788											CDKN1A	0	overexpressed with age	Not associated to complex disease & change with age
CFD	PROTEIN	Both	32.0656	1.40332	32.0656											CFD	0		Not associated to complex disease
CHTOP	PPI NETWORK	Only PPI Network	40.9531	46.9686	46.9686											CHTOP	0		Not associated to complex disease
CLASP1	PPI NETWORK	Only PPI Network	11.5121	39.0288	39.0288											CLASP1	0		Not associated to complex disease
CLCN7	RNA	SBGN only	38.7754	28.3875	38.7754											CLCN7	0		Not associated to complex disease
CLK2	PPI NETWORK	Only PPI Network	22.4255	15.8465	22.4255											CLK2	0		Not associated to complex disease
CLK3	PPI NETWORK	Only PPI Network	26.0559	30.8157	30.8157											CLK3	0		Not associated to complex disease
CLPP	PROTEIN	SBGN only	36.8665	20.917	36.8665											CLPP	0		Not associated to complex disease
COA1	COMPLEX	SBGN only	28.05	36.1962	36.1962											COA1	0		Not associated to complex disease
COA3	COMPLEX	SBGN only	54.9031	42.6268	54.9031											COA3	0		Not associated to complex disease
COA4	COMPLEX	SBGN only	47.555	15.4808	47.555											COA4	0		Not associated to complex disease
COA5	COMPLEX	SBGN only	18.4252	29.4896	29.4896											COA5	0		Not associated to complex disease
COA6	COMPLEX	SBGN only	25.6813	19.774	25.6813											COA6	0		Not associated to complex disease
COL5A3	PROTEIN	SBGN only	9.56205	24.7013	24.7013											COL5A3	0		Not associated to complex disease
COL9A2	PPI NETWORK	Only PPI Network	16.2923	41.9869	41.9869											COL9A2	0		Not associated to complex disease
COL9A3	PPI NETWORK	Only PPI Network	22.0121	14.077	22.0121											COL9A3	0		Not associated to complex disease
COPS5	PPI NETWORK	Only PPI Network	41.5716	40.5213	41.5716											COPS5	0		Not associated to complex disease
COX11	PROTEIN	SBGN only	32.1776	44.2953	44.2953											COX11	0		Not associated to complex disease
COX16	PROTEIN	SBGN only	33.5889	26.2265	33.5889											COX16	0		Not associated to complex disease
CPSF7	PPI NETWORK	Only PPI Network	33.121	31.6769	33.121											CPSF7	0		Not associated to complex disease
CSNK1A1	PPI NETWORK	Only PPI Network	54.7558	45.273	54.7558											CSNK1A1	0		Not associated to complex disease
CSNK2A1	PPI NETWORK	Only PPI Network	27.2783	24.4978	27.2783											CSNK2A1	0		Not associated to complex disease
CTNNBL1	PPI NETWORK	Only PPI Network	26.1936	18.1175	26.1936											CTNNBL1	0		Not associated to complex disease
CUL1	COMPLEX	SBGN only	23.9082	40.3587	40.3587											CUL1	0		Not associated to complex disease
CUL3	PROTEIN	SBGN only	17.8313	25.3928	25.3928											CUL3	0		Not associated to complex disease
CUL4A	COMPLEX	SBGN only	22.4652	16.0762	22.4652											CUL4A	0		Not associated to complex disease
CX3CL1	PPI NETWORK	Only PPI Network	40.4303	12.6548	40.4303											CX3CL1	0	underexpressed with age	Not associated to complex disease & change with age
DAP3	PPI NETWORK	Only PPI Network	35.497	42.7976	42.7976											DAP3	0		Not associated to complex disease
DBNL	PROTEIN	SBGN only	41.5146	17.0096	41.5146											DBNL	0		Not associated to complex disease
DDIT4L	PPI NETWORK	Only PPI Network	25.9876	1.07698	25.9876											DDIT4L	0		Not associated to complex disease
DDX46	PPI NETWORK	Only PPI Network	25.1899	22.6009	25.1899											DDX46	0		Not associated to complex disease
DDX6	PPI NETWORK	Only PPI Network	28.9379	33.281	33.281											DDX6	0		Not associated to complex disease
DECR1	PPI NETWORK	Only PPI Network	41.0425	11.7808	41.0425											DECR1	0		Not associated to complex disease
DIABLO	PROTEIN	SBGN only	26.662	25.5407	26.662											DIABLO	0	underexpressed with age	Not associated to complex disease & change with age
DLD	COMPLEX	SBGN only	23.4501	38.412	38.412											DLD	0		Not associated to complex disease
DLST	COMPLEX	SBGN only	31.4089	32.3617	32.3617											DLST	0		Not associated to complex disease
DNAJB9	PPI NETWORK	Only PPI Network	33.0069	21.4367	33.0069											DNAJB9	0		Not associated to complex disease
DNM1L	PROTEIN	Both	22.0522	40.6545	40.6545											DNM1L	0		Not associated to complex disease
DNPH1	PPI NETWORK	Only PPI Network	44.0816	18.0804	44.0816											DNPH1	0		Not associated to complex disease
DRAP1	PPI NETWORK	Only PPI Network	57.2604	47.4145	57.2604											DRAP1	0		Not associated to complex disease
DRG1	PPI NETWORK	Only PPI Network	41.5832	31.1743	41.5832											DRG1	0		Not associated to complex disease
EBP	PPI NETWORK	Only PPI Network	36.032	32.41	36.032											EBP	0		Not associated to complex disease
ECSIT	PPI NETWORK	Only PPI Network	25.755	31.3104	31.3104											ECSIT	0		Not associated to complex disease
EHMT2	PPI NETWORK	Only PPI Network	18.6595	26.6904	26.6904											EHMT2	0		Not associated to complex disease
EIF2A	PROTEIN	SBGN only	23.1298	19.0962	23.1298											EIF2A	0		Not associated to complex disease
EIF3A	PPI NETWORK	Only PPI Network	46.3497	28.4775	46.3497											EIF3A	0		Not associated to complex disease
ELAVL1	PPI NETWORK	Only PPI Network	25.3365	26.0728	26.0728											ELAVL1	0		Not associated to complex disease
ELOC	PPI NETWORK	Only PPI Network	21.588	18.7708	21.588											ELOC	0		Not associated to complex disease
EMILIN1	PROTEIN	SBGN only	54.2628	0.734312	54.2628											EMILIN1	0		Not associated to complex disease
EPB41L1	PPI NETWORK	Only PPI Network	9.50391	37.3237	37.3237											EPB41L1	0		Not associated to complex disease
EPS15	PPI NETWORK	Only PPI Network	32.3011	19.0243	32.3011											EPS15	0		Not associated to complex disease
ERCC5	PPI NETWORK	Only PPI Network	24.3799	21.2209	24.3799											ERCC5	0		Not associated to complex disease
ESRRG	PPI NETWORK	Only PPI Network	1.431	29.8816	29.8816											ESRRG	0		Not associated to complex disease
EXOC7	PPI NETWORK	Only PPI Network	23.2747	27.2526	27.2526											EXOC7	0		Not associated to complex disease
EXOSC10	COMPLEX	Both	20.1286	26.7943	26.7943											EXOSC10	0		Not associated to complex disease
FABP12	COMPLEX	SBGN only	0.42945	35.7158	35.7158											FABP12	0		Not associated to complex disease
FARSA	PPI NETWORK	Only PPI Network	24.1221	29.8643	29.8643											FARSA	0		Not associated to complex disease
FBXW11	PPI NETWORK	Only PPI Network	15.6765	23.7951	23.7951											FBXW11	0		Not associated to complex disease
FCGR3A	COMPLEX	SBGN only	42.3247	4.81882	42.3247											FCGR3A	0	overexpressed with age	Not associated to complex disease & change with age
FH	COMPLEX	SBGN only	31.4257	43.064	43.064											FH	0	underexpressed with age	Not associated to complex disease & change with age
FNTA	PPI NETWORK	Only PPI Network	41.5865	39.5947	41.5865											FNTA	0		Not associated to complex disease
FSCN1	PPI NETWORK	Only PPI Network	27.0112	21.9056	27.0112											FSCN1	0		Not associated to complex disease
FXR2	PPI NETWORK	Only PPI Network	33.0274	54.4928	54.4928											FXR2	0		Not associated to complex disease
FYN	PROTEIN	Both	23.0336	21.7208	23.0336											FYN	0		Not associated to complex disease
G6PD	PROTEIN	SBGN only	51.1494	49.7081	51.1494											G6PD	0		Not associated to complex disease
GBF1	PPI NETWORK	Only PPI Network	26.772	40.1053	40.1053											GBF1	0		Not associated to complex disease
GGA2	PPI NETWORK	Only PPI Network	50.4447	52.3075	52.3075											GGA2	0		Not associated to complex disease
GPS2	PPI NETWORK	Only PPI Network	37.7349	29.5252	37.7349											GPS2	0		Not associated to complex disease
GSE1	PPI NETWORK	Only PPI Network	13.2549	32.6313	32.6313											GSE1	0		Not associated to complex disease
GSK3A	PPI NETWORK	Only PPI Network	33.6115	51.998	51.998											GSK3A	0		Not associated to complex disease
GTF2F2	PPI NETWORK	Only PPI Network	50.99	14.6297	50.99											GTF2F2	0		Not associated to complex disease
GUSB	PROTEIN	SBGN only	43.6768	19.9311	43.6768											GUSB	0		Not associated to complex disease
HDAC1	PPI NETWORK	Only PPI Network	39.0149	19.0462	39.0149											HDAC1	0		Not associated to complex disease
HDAC6	PROTEIN	SBGN only	18.0156	34.0974	34.0974											HDAC6	0		Not associated to complex disease
HERC3	PPI NETWORK	Only PPI Network	9.98637	55.3128	55.3128											HERC3	0		Not associated to complex disease
HIF1A	PROTEIN	SBGN only	41.055	32.8422	41.055											HIF1A	0		Not associated to complex disease
HIPK2	PPI NETWORK	Only PPI Network	28.586	30.0308	30.0308											HIPK2	0		Not associated to complex disease
HIRIP3	PPI NETWORK	Only PPI Network	9.08331	22.0165	22.0165											HIRIP3	0		Not associated to complex disease
HIST1H2BK	PPI NETWORK	Only PPI Network	24.4171	1.24906	24.4171											HIST1H2BK	0		Not associated to complex disease
HKDC1	PROTEIN	SBGN only	0.280609	25.6781	25.6781											HKDC1	0		Not associated to complex disease
HMGA1	PPI NETWORK	Only PPI Network	29.5798	58.0933	58.0933											HMGA1	0		Not associated to complex disease
HNRNPDL	PPI NETWORK	Only PPI Network	53.3582	57.5271	57.5271											HNRNPDL	0	overexpressed with age	Not associated to complex disease & change with age
HOMER3	PPI NETWORK	Only PPI Network	44.3868	6.7531	44.3868											HOMER3	0		Not associated to complex disease
HTATSF1	PPI NETWORK	Only PPI Network	39.5311	47.7263	47.7263											HTATSF1	0		Not associated to complex disease
IDH2	COMPLEX	SBGN only	37.4054	7.00733	37.4054											IDH2	0		Not associated to complex disease
IDH3A	RNA	SBGN only	27.5763	47.2679	47.2679											IDH3A	0		Not associated to complex disease
IDH3B	RNA	SBGN only	40.2034	47.9865	47.9865											IDH3B	0		Not associated to complex disease
IDH3G	RNA	SBGN only	38.8676	42.2931	42.2931											IDH3G	0		Not associated to complex disease
IKBKB	PROTEIN	SBGN only	36.0661	32.0543	36.0661											IKBKB	0		Not associated to complex disease
IL1R1	PROTEIN	SBGN only	28.4097	2.83319	28.4097											IL1R1	0		Not associated to complex disease
IL1R2	COMPLEX	SBGN only	33.6128	0.294855	33.6128											IL1R2	0		Not associated to complex disease
IL4R	PPI NETWORK	Only PPI Network	28.304	1.23226	28.304											IL4R	0		Not associated to complex disease
ILKAP	PPI NETWORK	Only PPI Network	21.5961	18.0153	21.5961											ILKAP	0		Not associated to complex disease
IRF3	COMPLEX	SBGN only	36.668	24.4937	36.668											IRF3	0		Not associated to complex disease
IRF9	COMPLEX	SBGN only	49.0248	19.8141	49.0248											IRF9	0		Not associated to complex disease
ISLR	PPI NETWORK	Only PPI Network	44.5728	2.18675	44.5728											ISLR	0		Not associated to complex disease
ITGA6	PROTEIN	SBGN only	48.6022	7.06389	48.6022											ITGA6	0		Not associated to complex disease
ITGA7	PROTEIN	SBGN only	25.5432	4.78641	25.5432											ITGA7	0		Not associated to complex disease
ITGB2	PPI NETWORK	Only PPI Network	51.098	2.10042	51.098											ITGB2	0	overexpressed with age	Not associated to complex disease & change with age
KAT2A	PROTEIN	SBGN only	26.3943	19.4928	26.3943											KAT2A	0		Not associated to complex disease
KDM1A	PPI NETWORK	Only PPI Network	20.7333	23.0448	23.0448											KDM1A	0		Not associated to complex disease
KDR	PPI NETWORK	Only PPI Network	35.7888	56.1381	56.1381											KDR	0		Not associated to complex disease
KHDRBS1	PPI NETWORK	Only PPI Network	52.6546	57.7618	57.7618											KHDRBS1	0		Not associated to complex disease
KIF5B	PROTEIN	SBGN only	34.884	32.7181	34.884											KIF5B	0		Not associated to complex disease
KPNB1	PROTEIN	SBGN only	49.046	43.1345	49.046											KPNB1	0		Not associated to complex disease
LAMA2	PROTEIN	SBGN only	27.6344	2.23861	27.6344											LAMA2	0		Not associated to complex disease
LCAT	PROTEIN	Both	24.03	5.21932	24.03											LCAT	0		Not associated to complex disease
LDB2	PPI NETWORK	Only PPI Network	41.8075	5.107	41.8075											LDB2	0		Not associated to complex disease
LDOC1	PPI NETWORK	Only PPI Network	20.4192	39.557	39.557											LDOC1	0		Not associated to complex disease
LETMD1	PPI NETWORK	Only PPI Network	35.9238	24.5936	35.9238											LETMD1	0		Not associated to complex disease
LONP1	PROTEIN	Both	30.7951	32.246	32.246											LONP1	0		Not associated to complex disease
LOXL1	PROTEIN	Both	46.5111	1.55243	46.5111											LOXL1	0		Not associated to complex disease
LRPAP1	PPI NETWORK	Only PPI Network	36.7447	20.2798	36.7447											LRPAP1	0		Not associated to complex disease
LRRC59	PPI NETWORK	Only PPI Network	26.0093	21.7109	26.0093											LRRC59	0		Not associated to complex disease
LSM7	PPI NETWORK	Only PPI Network	50.2989	35.4916	50.2989											LSM7	0		Not associated to complex disease
LUC7L	PPI NETWORK	Only PPI Network	29.5936	29.4016	29.5936											LUC7L	0		Not associated to complex disease
LUC7L2	PPI NETWORK	Only PPI Network	45.5901	C7orf55,C7orf55-LUC7L2,LUC7L2	45.5901											LUC7L2	0		Not associated to complex disease
LYST	PPI NETWORK	Only PPI Network	13.5482	30.6506	30.6506											LYST	0		Not associated to complex disease
LYVE1	PPI NETWORK	Only PPI Network	55.9385	0.171764	55.9385											LYVE1	0		Not associated to complex disease
MAP2K3	PROTEIN	SBGN only	24.6457	6.71037	24.6457											MAP2K3	0		Not associated to complex disease
MAP7	PPI NETWORK	Only PPI Network	9.80679	33.4378	33.4378											MAP7	0		Not associated to complex disease
MAP7D1	PPI NETWORK	Only PPI Network	43.6409	45.5414	45.5414											MAP7D1	0		Not associated to complex disease
MAPK12	PROTEIN	Both	24.3657	22.2594	24.3657											MAPK12	0		Not associated to complex disease
MAPK8IP2	PPI NETWORK	Only PPI Network	1.84397	41.4068	41.4068											MAPK8IP2	0		Not associated to complex disease
MAPK8IP3	PROTEIN	SBGN only	13.5538	49.4614	49.4614											MAPK8IP3	0		Not associated to complex disease
MAPRE1	PPI NETWORK	Only PPI Network	55.6587	11.0814	55.6587											MAPRE1	0		Not associated to complex disease
MAPT	PPI NETWORK	Only PPI Network	2.43696	58.3655	58.3655											MAPT	0		Not associated to complex disease
MARK4	PPI NETWORK	Only PPI Network	14.0408	25.7593	25.7593											MARK4	0		Not associated to complex disease
MAST1	PPI NETWORK	Only PPI Network	0.247267	23.1924	23.1924											MAST1	0		Not associated to complex disease
MATN2	PPI NETWORK	Only PPI Network	12.686	23.3912	23.3912											MATN2	0		Not associated to complex disease
MCUR1	COMPLEX	SBGN only	15.8692	44.0659	44.0659											MCUR1	0		Not associated to complex disease
MEF2D	PROTEIN	SBGN only	14.4566	51.9916	51.9916											MEF2D	0		Not associated to complex disease
MESDC2	PPI NETWORK	Only PPI Network	39.637	17.3484	39.637											MESDC2	0		Not associated to complex disease
MEST	PPI NETWORK	Only PPI Network	22.6892	24.7974	24.7974											MEST	0		Not associated to complex disease
METTL27	PROTEIN	Both	42.013	29.7321	42.013											METTL27	0		Not associated to complex disease
MFN2	PROTEIN	SBGN only	32.8027	51.642	51.642											MFN2	0		Not associated to complex disease
MID1IP1	PPI NETWORK	Only PPI Network	25.2735	8.88859	25.2735											MID1IP1	0		Not associated to complex disease
MLST8	COMPLEX	SBGN only	22.4879	34.5475	34.5475											MLST8	0		Not associated to complex disease
MPC2	COMPLEX	Both	24.316	28.7786	28.7786											MPC2	0		Not associated to complex disease
MPI	PROTEIN	SBGN only	17.3412	29.8117	29.8117											MPI	0		Not associated to complex disease
MPLKIP	PPI NETWORK	Only PPI Network	27.4933	23.4561	27.4933											MPLKIP	0		Not associated to complex disease
MTCH2	PPI NETWORK	Only PPI Network	25.0232	29.7221	29.7221											MTCH2	0	underexpressed with age	Not associated to complex disease & change with age
MTCL1	PPI NETWORK	Only PPI Network	5.9147	40.0481	40.0481											MTCL1	0		Not associated to complex disease
MTIF3	PPI NETWORK	Only PPI Network	42.7166	45.4083	45.4083											MTIF3	0		Not associated to complex disease
MTOR	PROTEIN	SBGN only	20.518	26.7866	26.7866											MTOR	0		Not associated to complex disease
MTX1	PPI NETWORK	Only PPI Network	22.2423	11.108	22.2423											MTX1	0		Not associated to complex disease
MYO1E	PPI NETWORK	Only PPI Network	28.1699	2.57084	28.1699											MYO1E	0		Not associated to complex disease
NADK	PPI NETWORK	Only PPI Network	35.0306	17.0816	35.0306											NADK	0		Not associated to complex disease
NADSYN1	PPI NETWORK	Only PPI Network	22.9379	8.84569	22.9379											NADSYN1	0		Not associated to complex disease
NAGK	PPI NETWORK	Only PPI Network	32.052	36.2943	36.2943											NAGK	0		Not associated to complex disease
NBR1	RNA	SBGN only	42.3789	54.9583	54.9583											NBR1	0		Not associated to complex disease
NCK2	PPI NETWORK	Only PPI Network	32.1214	11.7943	32.1214											NCK2	0		Not associated to complex disease
NCOA6	PPI NETWORK	Only PPI Network	15.9084	26.5791	26.5791											NCOA6	0		Not associated to complex disease
NCOR2	PPI NETWORK	Only PPI Network	34.3507	36.9482	36.9482											NCOR2	0		Not associated to complex disease
NDUFA10	PROTEIN	SBGN only	49.3338	56.7244	56.7244											NDUFA10	0		Not associated to complex disease
NDUFA9	PROTEIN	SBGN only	35.0323	43.9842	43.9842											NDUFA9	0		Not associated to complex disease
NDUFAF2	PPI NETWORK	Only PPI Network	38.5193	29.8928	38.5193											NDUFAF2	0		Not associated to complex disease
NECTIN1	PPI NETWORK	Only PPI Network	4.30295	28.54	28.54											NECTIN1	0		Not associated to complex disease
NELFB	PPI NETWORK	Only PPI Network	24.2635	20.929	24.2635											NELFB	0		Not associated to complex disease
NELFCD	PPI NETWORK	Only PPI Network	25.6047	34.2034	34.2034											NELFCD	0		Not associated to complex disease
NFU1	PPI NETWORK	Only PPI Network	32.0146	32.1865	32.1865											NFU1	0		Not associated to complex disease
NLRP1	COMPLEX	SBGN only	19.6218	24.0539	24.0539											NLRP1	0		Not associated to complex disease
NMRK1	PROTEIN	SBGN only	22.1825	9.18284	22.1825											NMRK1	0		Not associated to complex disease
NMT1	PROTEIN	SBGN only	30.5913	33.3928	33.3928											NMT1	0		Not associated to complex disease
NOLC1	PPI NETWORK	Only PPI Network	28.5721	41.4527	41.4527											NOLC1	0		Not associated to complex disease
NOTCH2NL	PROTEIN	Both	25.1229	13.6357	25.1229											NOTCH2NL	0		Not associated to complex disease
NPRL3	COMPLEX	SBGN only	16.2821	21.7499	21.7499											NPRL3	0		Not associated to complex disease
NQO1	RNA	SBGN only	31.1103	9.26331	31.1103											NQO1	0		Not associated to complex disease
NR1H2	PROTEIN	SBGN only	47.2372	29.7275	47.2372											NR1H2	0		Not associated to complex disease
NRP2	PPI NETWORK	Only PPI Network	55.0222	2.33851	55.0222											NRP2	0		Not associated to complex disease
NSMCE4A	PPI NETWORK	Only PPI Network	23.6099	23.6586	23.6586											NSMCE4A	0		Not associated to complex disease
NTRK2	COMPLEX	SBGN only	22.4391	29.3077	29.3077											NTRK2	0		Not associated to complex disease
OGDH	COMPLEX	SBGN only	44.9329	36.8377	44.9329											OGDH	0		Not associated to complex disease
OPTN	PROTEIN	SBGN only	23.1308	36.9009	36.9009											OPTN	0		Not associated to complex disease
OTUB1	PPI NETWORK	Only PPI Network	36.1582	44.1959	44.1959											OTUB1	0		Not associated to complex disease
PAAF1	PPI NETWORK	Only PPI Network	16.9284	21.5458	21.5458											PAAF1	0		Not associated to complex disease
PABPC4	PPI NETWORK	Only PPI Network	37.0928	33.604	37.0928											PABPC4	0		Not associated to complex disease
PAK4	PPI NETWORK	Only PPI Network	24.7103	16.7714	24.7103											PAK4	0		Not associated to complex disease
PARL	PROTEIN	SBGN only	33.6019	25.5417	33.6019											PARL	0		Not associated to complex disease
PDCD4	PPI NETWORK	Only PPI Network	29.8443	45.8444	45.8444											PDCD4	0		Not associated to complex disease
PDGFD	PROTEIN	SBGN only	28.0038	0.809194	28.0038											PDGFD	0		Not associated to complex disease
PDHA1	COMPLEX	SBGN only	16.5431	29.3824	29.3824											PDHA1	0		Not associated to complex disease
PDHB	COMPLEX	SBGN only	55.8109	31.4396	55.8109											PDHB	0		Not associated to complex disease
PDK2	COMPLEX	SBGN only	36.3629	17.2419	36.3629											PDK2	0		Not associated to complex disease
PEF1	PPI NETWORK	Only PPI Network	45.2105	30.3623	45.2105											PEF1	0		Not associated to complex disease
PGF	PPI NETWORK	Only PPI Network	27.9161	1.67097	27.9161											PGF	0		Not associated to complex disease
PGLS	PROTEIN	SBGN only	37.7805	16.2873	37.7805											PGLS	0		Not associated to complex disease
PHLDB1	PPI NETWORK	Only PPI Network	29.0799	4.59933	29.0799											PHLDB1	0		Not associated to complex disease
PIK3R1	PPI NETWORK	Only PPI Network	24.28	30.6927	30.6927											PIK3R1	0		Not associated to complex disease
PIP4K2A	PROTEIN	SBGN only	25.8237	12.103	25.8237											PIP4K2A	0	overexpressed with age	Not associated to complex disease & change with age
PIP4K2B	PROTEIN	SBGN only	22.5924	39.5987	39.5987											PIP4K2B	0		Not associated to complex disease
PIP4K2C	PROTEIN	SBGN only	23.3427	17.3503	23.3427											PIP4K2C	0		Not associated to complex disease
PIP5K1A	PROTEIN	SBGN only	20.9637	22.1962	22.1962											PIP5K1A	0		Not associated to complex disease
PIP5K1B	PROTEIN	SBGN only	26.973	22.7863	26.973											PIP5K1B	0		Not associated to complex disease
PIP5K1C	PROTEIN	SBGN only	23.1219	36.8544	36.8544											PIP5K1C	0		Not associated to complex disease
PITX1	PPI NETWORK	Only PPI Network	21.623	0	21.623											PITX1	0		Not associated to complex disease
PKN1	PPI NETWORK	Only PPI Network	41.562	31.9453	41.562											PKN1	0		Not associated to complex disease
PLEKHA6	PPI NETWORK	Only PPI Network	41.9359	17.3934	41.9359											PLEKHA6	0		Not associated to complex disease
PLEKHO1	PPI NETWORK	Only PPI Network	50.9792	38.3746	50.9792											PLEKHO1	0		Not associated to complex disease
PLP1	PPI NETWORK	Only PPI Network	37.8149	5.89116	37.8149											PLP1	0		Not associated to complex disease
PMPCB	PROTEIN	SBGN only	38.9301	39.5089	39.5089											PMPCB	0		Not associated to complex disease
PNISR	PPI NETWORK	Only PPI Network	40.2649	55.8987	55.8987											PNISR	0		Not associated to complex disease
PNN	PPI NETWORK	Only PPI Network	32.102	29.1622	32.102											PNN	0		Not associated to complex disease
POGZ	PPI NETWORK	Only PPI Network	21.3199	24.9919	24.9919											POGZ	0		Not associated to complex disease
POLB	PPI NETWORK	Only PPI Network	36.0661	32.0543	36.0661											POLB	0		Not associated to complex disease
POLDIP3	PPI NETWORK	Only PPI Network	28.3848	27.9667	28.3848											POLDIP3	0		Not associated to complex disease
POLR2A	PPI NETWORK	Only PPI Network	32.8017	54.3976	54.3976											POLR2A	0		Not associated to complex disease
POLR2C	PPI NETWORK	Only PPI Network	46.9067	48.9041	48.9041											POLR2C	0		Not associated to complex disease
POLR2H	PPI NETWORK	Only PPI Network	43.3975	16.9612	43.3975											POLR2H	0		Not associated to complex disease
POLR2I	PPI NETWORK	Only PPI Network	29.248	23.1367	29.248											POLR2I	0		Not associated to complex disease
POLR2J	PPI NETWORK	Only PPI Network	31.5223	19.7703	31.5223											POLR2J	0		Not associated to complex disease
POLR2K	PPI NETWORK	Only PPI Network	50.921	45.4325	50.921											POLR2K	0		Not associated to complex disease
PPIL1	PPI NETWORK	Only PPI Network	17.7312	24.858	24.858											PPIL1	0		Not associated to complex disease
PPP1R15A	PROTEIN	SBGN only	31.0607	9.92748	31.0607											PPP1R15A	0		Not associated to complex disease
PPP1R16A	PPI NETWORK	Only PPI Network	12.435	31.5726	31.5726											PPP1R16A	0		Not associated to complex disease
PPP2R5B	PPI NETWORK	Only PPI Network	17.8594	43.0264	43.0264											PPP2R5B	0		Not associated to complex disease
PPP2R5C	PPI NETWORK	Only PPI Network	34.7131	35.4774	35.4774											PPP2R5C	0		Not associated to complex disease
PPP3CB	COMPLEX	SBGN only	25.9803	40.8964	40.8964											PPP3CB	0		Not associated to complex disease
PPP3CC	COMPLEX	SBGN only	15.2166	26.6714	26.6714											PPP3CC	0		Not associated to complex disease
PPP5C	PROTEIN	SBGN only	30.7043	37.848	37.848											PPP5C	0		Not associated to complex disease
PRDX4	PPI NETWORK	Only PPI Network	55.2008	24.6759	55.2008											PRDX4	0		Not associated to complex disease
PRKAA1	PPI NETWORK	Only PPI Network	20.5163	23.4577	23.4577											PRKAA1	0		Not associated to complex disease
PRKACA	COMPLEX	Both	45.8684	50.6234	50.6234											PRKACA	0		Not associated to complex disease
PRKACB	COMPLEX	SBGN only	17.4073	48.3132	48.3132											PRKACB	0		Not associated to complex disease
PRKCA	PROTEIN	Both	4.0386	22.2591	22.2591											PRKCA	0		Not associated to complex disease
PRKCZ	PPI NETWORK	Only PPI Network	5.0099	31.0819	31.0819											PRKCZ	0		Not associated to complex disease
PRKDC	PPI NETWORK	Only PPI Network	29.2121	30.8799	30.8799											PRKDC	0		Not associated to complex disease
PRMT5	PPI NETWORK	Only PPI Network	24.2748	18.813	24.2748											PRMT5	0		Not associated to complex disease
PRRC2A	PPI NETWORK	Only PPI Network	42.8338	52.9136	52.9136											PRRC2A	0		Not associated to complex disease
PRRC2B	PPI NETWORK	Only PPI Network	28.6188	48.8014	48.8014											PRRC2B	0		Not associated to complex disease
PSMC4	PPI NETWORK	Only PPI Network	39.1421	35.0297	39.1421											PSMC4	0		Not associated to complex disease
PSMD13	PPI NETWORK	Only PPI Network	50.729	37.802	50.729											PSMD13	0		Not associated to complex disease
PTEN	PROTEIN	SBGN only	35.9468	20.78	35.9468											PTEN	0		Not associated to complex disease
PTK2	PROTEIN	SBGN only	26.4991	28.5379	28.5379											PTK2	0		Not associated to complex disease
PUM1	PROTEIN	SBGN only	27.062	27.1076	27.1076											PUM1	0		Not associated to complex disease
RAB27A	PPI NETWORK	Only PPI Network	36.9426	1.49422	36.9426											RAB27A	0		Not associated to complex disease
RANBP9	PPI NETWORK	Only PPI Network	24.0635	21.1019	24.0635											RANBP9	0		Not associated to complex disease
RAP1A	PPI NETWORK	Only PPI Network	47.8567	17.9672	47.8567											RAP1A	0		Not associated to complex disease
RBM23	PPI NETWORK	Only PPI Network	32.5475	41.5681	41.5681											RBM23	0		Not associated to complex disease
RBM8A	PPI NETWORK	Only PPI Network	54.9729	39.1332	54.9729											RBM8A	0		Not associated to complex disease
RCC2	COMPLEX	SBGN only	24.3213	8.83895	24.3213											RCC2	0		Not associated to complex disease
RDX	PROTEIN	SBGN only	36.0242	20.3518	36.0242											RDX	0		Not associated to complex disease
RELA	PROTEIN	SBGN only	31.2638	11.1747	31.2638											RELA	0		Not associated to complex disease
RHOT1	PROTEIN	SBGN only	16.869	41.6901	41.6901											RHOT1	0		Not associated to complex disease
RNF115	PPI NETWORK	Only PPI Network	23.7283	14.9037	23.7283											RNF115	0		Not associated to complex disease
RNF170	PPI NETWORK	Only PPI Network	6.25082	24.7634	24.7634											RNF170	0		Not associated to complex disease
RNF19B	PPI NETWORK	Only PPI Network	11.5401	22.2664	22.2664											RNF19B	0		Not associated to complex disease
RPA2	PPI NETWORK	Only PPI Network	31.7116	31.5041	31.7116											RPA2	0		Not associated to complex disease
RPAIN	PPI NETWORK	Only PPI Network	22.2505	18.4918	22.2505											RPAIN	0		Not associated to complex disease
RRP1B	PPI NETWORK	Only PPI Network	8.16487	25.88	25.88											RRP1B	0		Not associated to complex disease
RSL1D1	PPI NETWORK	Only PPI Network	39.0667	19.2414	39.0667											RSL1D1	0		Not associated to complex disease
RSRC2	PPI NETWORK	Only PPI Network	30.4146	32.5364	32.5364											RSRC2	0		Not associated to complex disease
RSRP1	PPI NETWORK	Only PPI Network	54.2478	44.1728	54.2478											RSRP1	0		Not associated to complex disease
RSU1	PPI NETWORK	Only PPI Network	46.0327	26.0299	46.0327											RSU1	0		Not associated to complex disease
RXRB	PROTEIN	Both	30.3216	27.5898	30.3216											RXRB	0		Not associated to complex disease
RXRG	PROTEIN	SBGN only	7.27948	36.4391	36.4391											RXRG	0		Not associated to complex disease
S100A12	COMPLEX	SBGN only	24.8188	0.19976	24.8188											S100A12	0		Not associated to complex disease
SAFB	PPI NETWORK	Only PPI Network	29.3612	36.1231	36.1231											SAFB	0		Not associated to complex disease
SAMM50	PPI NETWORK	Only PPI Network	28.5947	27.0428	28.5947											SAMM50	0		Not associated to complex disease
SAR1A	PPI NETWORK	Only PPI Network	49.4217	32.0753	49.4217											SAR1A	0		Not associated to complex disease
SART1	PPI NETWORK	Only PPI Network	23.008	20.8562	23.008											SART1	0		Not associated to complex disease
SDHAF2	COMPLEX	SBGN only	32.5375	26.229	32.5375											SDHAF2	0		Not associated to complex disease
SDHC	RNA	SBGN only	33.9273	31.1739	33.9273											SDHC	0		Not associated to complex disease
SELENOS	PPI NETWORK	Only PPI Network	50.3172	25.7656	50.3172											SELENOS	0		Not associated to complex disease
SERPINE1	RNA	Both	50.7563	1.16511	50.7563											SERPINE1	0		Not associated to complex disease
SF3B3	PPI NETWORK	Only PPI Network	24.1597	16.4696	24.1597											SF3B3	0		Not associated to complex disease
SIAH1	PPI NETWORK	Only PPI Network	53.8546	22.025	53.8546											SIAH1	0		Not associated to complex disease
SIRPA	PROTEIN	SBGN only	39.5226	36.6746	39.5226											SIRPA	0		Not associated to complex disease
SIRT2	PPI NETWORK	Only PPI Network	38.5197	30.9813	38.5197											SIRT2	0		Not associated to complex disease
SIRT5	PROTEIN	SBGN only	50.6281	41.0247	50.6281											SIRT5	0		Not associated to complex disease
SKI	PPI NETWORK	Only PPI Network	27.5467	9.35169	27.5467											SKI	0		Not associated to complex disease
SLC17A6	PPI NETWORK	Only PPI Network	0.031866	21.7508	21.7508											SLC17A6	0		Not associated to complex disease
SLC25A1	PROTEIN	SBGN only	43.4844	15.3721	43.4844											SLC25A1	0		Not associated to complex disease
SLC25A12	PROTEIN	SBGN only	9.66389	22.3784	22.3784											SLC25A12	0		Not associated to complex disease
SLC25A23	PROTEIN	SBGN only	24.7979	38.2022	38.2022											SLC25A23	0		Not associated to complex disease
SLC2A3	RNA	SBGN only	31.7636	40.2877	40.2877											SLC2A3	0		Not associated to complex disease
SLC35C2	PPI NETWORK	Only PPI Network	20.0526	25.0029	25.0029											SLC35C2	0		Not associated to complex disease
SLTM	PPI NETWORK	Only PPI Network	31.9341	44.0991	44.0991											SLTM	0		Not associated to complex disease
SMAD7	PPI NETWORK	Only PPI Network	33.7021	6.02709	33.7021											SMAD7	0	overexpressed with age	Not associated to complex disease & change with age
SMTN	PPI NETWORK	Only PPI Network	26.9332	54.1596	54.1596											SMTN	0		Not associated to complex disease
SNAPIN	PPI NETWORK	Only PPI Network	32.7286	31.279	32.7286											SNAPIN	0	overexpressed with age	Not associated to complex disease & change with age
SNCA	PROTEIN	SBGN only	40.7637	22.7403	40.7637											SNCA	0		Not associated to complex disease
SNRNP27	PPI NETWORK	Only PPI Network	29.357	27.359	29.357											SNRNP27	0		Not associated to complex disease
SNRNP35	PPI NETWORK	Only PPI Network	25.3084	18.8459	25.3084											SNRNP35	0		Not associated to complex disease
SNRPE	PPI NETWORK	Only PPI Network	23.1443	12.5908	23.1443											SNRPE	0		Not associated to complex disease
SNRPF	PPI NETWORK	Only PPI Network	35.014	23.4685	35.014											SNRPF	0		Not associated to complex disease
SNX1	PPI NETWORK	Only PPI Network	38.7286	20.6211	38.7286											SNX1	0		Not associated to complex disease
SNX17	PPI NETWORK	Only PPI Network	50.7766	27.2847	50.7766											SNX17	0		Not associated to complex disease
SNX5	PPI NETWORK	Only PPI Network	47.1697	21.2671	47.1697											SNX5	0		Not associated to complex disease
SON	PPI NETWORK	Only PPI Network	43.5698	45.8728	45.8728											SON	0		Not associated to complex disease
SORT1	PPI NETWORK	Only PPI Network	45.7903	33.5233	45.7903											SORT1	0	overexpressed with age	Not associated to complex disease & change with age
SPOP	PPI NETWORK	Only PPI Network	31.2882	31.6462	31.6462											SPOP	0		Not associated to complex disease
SRC	PPI NETWORK	Only PPI Network	22.9967	10.9459	22.9967											SRC	0		Not associated to complex disease
SREBF1	PROTEIN	SBGN only	24.3092	18.3534	24.3092											SREBF1	0		Not associated to complex disease
SRRM1	PPI NETWORK	Only PPI Network	32.2229	41.2526	41.2526											SRRM1	0		Not associated to complex disease
SRSF11	PPI NETWORK	Only PPI Network	56.4209	51.6676	56.4209											SRSF11	0		Not associated to complex disease
SRSF6	PPI NETWORK	Only PPI Network	54.4501	45.0592	54.4501											SRSF6	0		Not associated to complex disease
SRSF7	PPI NETWORK	Only PPI Network	40.6972	32.9506	40.6972											SRSF7	0		Not associated to complex disease
STAT1	PROTEIN	SBGN only	30.3699	18.0183	30.3699											STAT1	0		Not associated to complex disease
STK39	PPI NETWORK	Only PPI Network	51.2125	31.2853	51.2125											STK39	0		Not associated to complex disease
STRA6	PROTEIN	SBGN only	24.2726	0.202786	24.2726											STRA6	0		Not associated to complex disease
SUCLA2	COMPLEX	SBGN only	27.8517	41.1658	41.1658											SUCLA2	0		Not associated to complex disease
SUPT16H	PPI NETWORK	Only PPI Network	22.667	34.9412	34.9412											SUPT16H	0		Not associated to complex disease
SURF1	RNA	SBGN only	47.0746	22.5737	47.0746											SURF1	0		Not associated to complex disease
TCEA1	PPI NETWORK	Only PPI Network	44.0163	41.9152	44.0163											TCEA1	0		Not associated to complex disease
TFRC	RNA	SBGN only	17.479	28.278	28.278											TFRC	0	underexpressed with age	Not associated to complex disease & change with age
TGFB1	PROTEIN	Both	29.1569	1.20503	29.1569											TGFB1	0		Not associated to complex disease
THBS1	PROTEIN	SBGN only	53.419	0.404945	53.419											THBS1	0		Not associated to complex disease
THRA	PPI NETWORK	Only PPI Network	30.31	46.649	46.649											THRA	0		Not associated to complex disease
TICAM2	PPI NETWORK	Only PPI Network	37.6771	21.0588	37.6771											TICAM2	0		Not associated to complex disease
TIMM17A	COMPLEX	SBGN only	37.8068	32.1452	37.8068											TIMM17A	0		Not associated to complex disease
TIMM17B	COMPLEX	SBGN only	30.1653	45.1619	45.1619											TIMM17B	0		Not associated to complex disease
TIMM23	COMPLEX	SBGN only	41.1483	43.1661	43.1661											TIMM23	0		Not associated to complex disease
TLE2	PPI NETWORK	Only PPI Network	36.2956	9.96503	36.2956											TLE2	0		Not associated to complex disease
TMCC2	PPI NETWORK	Only PPI Network	29.6052	46.1593	46.1593											TMCC2	0		Not associated to complex disease
TMED7	PPI NETWORK	Only PPI Network	37.6771	21.0588	37.6771											TMED7	0	overexpressed with age	Not associated to complex disease & change with age
TMEM106C	PPI NETWORK	Only PPI Network	29.0909	57.9821	57.9821											TMEM106C	0		Not associated to complex disease
TMEM37	PPI NETWORK	Only PPI Network	11.1824	21.5475	21.5475											TMEM37	0		Not associated to complex disease
TNFRSF12A	PPI NETWORK	Only PPI Network	30.9131	5.33293	30.9131											TNFRSF12A	0		Not associated to complex disease
TNFRSF1B	PPI NETWORK	Only PPI Network	26.0861	1.1412	26.0861											TNFRSF1B	0		Not associated to complex disease
TNFSF10	PROTEIN	Both	34.6026	1.64004	34.6026											TNFSF10	0		Not associated to complex disease
TOLLIP	PPI NETWORK	Only PPI Network	31.4323	29.1604	31.4323											TOLLIP	0		Not associated to complex disease
TOMM22	COMPLEX	Both	34.0776	27.7099	34.0776											TOMM22	0		Not associated to complex disease
TOMM70	PROTEIN	SBGN only	20.1722	38.8511	38.8511											TOMM70	0		Not associated to complex disease
TOP1	PPI NETWORK	Only PPI Network	28.3164	19.2584	28.3164											TOP1	0		Not associated to complex disease
TPPP	COMPLEX	SBGN only	4.5937	27.5345	27.5345											TPPP	0		Not associated to complex disease
TRA2A	PPI NETWORK	Only PPI Network	43.5466	46.0324	46.0324											TRA2A	0		Not associated to complex disease
TRA2B	PPI NETWORK	Only PPI Network	27.5185	22.3124	27.5185											TRA2B	0		Not associated to complex disease
TRAP1	PROTEIN	Both	26.1498	28.6907	28.6907											TRAP1	0		Not associated to complex disease
TRAPPC2L	PPI NETWORK	Only PPI Network	52.5872	26.9896	52.5872											TRAPPC2L	0		Not associated to complex disease
TRIP12	PPI NETWORK	Only PPI Network	27.9382	20.3469	27.9382											TRIP12	0		Not associated to complex disease
TRIP6	PPI NETWORK	Only PPI Network	46.4093	8.76699	46.4093											TRIP6	0		Not associated to complex disease
TSG101	PPI NETWORK	Only PPI Network	49.7013	41.8154	49.7013											TSG101	0		Not associated to complex disease
TSNAX	PPI NETWORK	Only PPI Network	24.1136	35.392	35.392											TSNAX	0		Not associated to complex disease
UBAC1	PPI NETWORK	Only PPI Network	20.805	27.3225	27.3225											UBAC1	0		Not associated to complex disease
UBE2I	PPI NETWORK	Only PPI Network	34.307	19.7486	34.307											UBE2I	0		Not associated to complex disease
UBE2I	PPI NETWORK	Only PPI Network	34.307	19.7486	34.307											UBE2I	0		Not associated to complex disease
UBE2N	COMPLEX	Both	27.954	42.0801	42.0801											UBE2N	0		Not associated to complex disease
UBE2Z	PPI NETWORK	Only PPI Network	28.4563	30.8894	30.8894											UBE2Z	0		Not associated to complex disease
UBQLN1	PPI NETWORK	Only PPI Network	37.7485	48.7215	48.7215											UBQLN1	0		Not associated to complex disease
UBQLN2	PPI NETWORK	Only PPI Network	18.959	28.1028	28.1028											UBQLN2	0		Not associated to complex disease
UBR4	PPI NETWORK	Only PPI Network	39.5223	53.5377	53.5377											UBR4	0		Not associated to complex disease
UCK1	PPI NETWORK	Only PPI Network	26.8379	21.3224	26.8379											UCK1	0		Not associated to complex disease
UCP2	PROTEIN	SBGN only	43.182	6.08794	43.182											UCP2	0		Not associated to complex disease
UGP2	PPI NETWORK	Only PPI Network	56.4459	41.7986	56.4459											UGP2	0		Not associated to complex disease
ULK1	COMPLEX	Both	16.9054	30.3281	30.3281											ULK1	0		Not associated to complex disease
UROD	PPI NETWORK	Only PPI Network	50.8977	29.9055	50.8977											UROD	0		Not associated to complex disease
USP39	PPI NETWORK	Only PPI Network	24.8568	21.2801	24.8568											USP39	0		Not associated to complex disease
USP53	PPI NETWORK	Only PPI Network	41.0595	3.23504	41.0595											USP53	0		Not associated to complex disease
VPS11	RNA	SBGN only	23.3198	20.6533	23.3198											VPS11	0		Not associated to complex disease
VPS26B	COMPLEX	SBGN only	16.6671	31.5339	31.5339											VPS26B	0		Not associated to complex disease
VPS35	PPI NETWORK	Only PPI Network	27.4466	54.5701	54.5701											VPS35	0		Not associated to complex disease
VPS35	COMPLEX	SBGN only	27.4466	54.5701	54.5701											VPS35	0		Not associated to complex disease
VPS52	PPI NETWORK	Only PPI Network	20.2042	23.7665	23.7665											VPS52	0		Not associated to complex disease
VSIR	PPI NETWORK	Only PPI Network	25.2753	2.03557	25.2753											VSIR	0		Not associated to complex disease
VSTM2L	PPI NETWORK	Only PPI Network	5.44701	21.636	21.636											VSTM2L	0		Not associated to complex disease
XPC	PPI NETWORK	Only PPI Network	26.3608	15.56	26.3608											XPC	0		Not associated to complex disease
XPO1	PROTEIN	SBGN only	43.1038	50.2118	50.2118											XPO1	0		Not associated to complex disease
YME1L1	PROTEIN	SBGN only	52.2207	30.5579	52.2207											YME1L1	0		Not associated to complex disease
YPEL2	PPI NETWORK	Only PPI Network	5.34165	57.7098	57.7098											YPEL2	0		Not associated to complex disease
YY1	PROTEIN	SBGN only	23.3504	20.9968	23.3504											YY1	0		Not associated to complex disease
ZCCHC17	PPI NETWORK	Only PPI Network	22.9591	27.0291	27.0291											ZCCHC17	0		Not associated to complex disease
ZDHHC5	PPI NETWORK	Only PPI Network	27.7035	58.0312	58.0312											ZDHHC5	0		Not associated to complex disease
ZFP91	PPI NETWORK	Only PPI Network	15.881	23.111	23.111											ZFP91	0		Not associated to complex disease
ZNF24	PPI NETWORK	Only PPI Network	18.3546	25.1579	25.1579											ZNF24	0		Not associated to complex disease
ZNF302	PPI NETWORK	Only PPI Network	22.6651	42.6711	42.6711											ZNF302	0		Not associated to complex disease
ZNF593	PPI NETWORK	Only PPI Network	19.9057	27.2914	27.2914											ZNF593	0		Not associated to complex disease
ZRANB2	PPI NETWORK	Only PPI Network	32.2207	34.2868	34.2868											ZRANB2	0		Not associated to complex disease
B3GLCT	PROTEIN	Both	3.98	6.58713	6.58713	1						1				B3GLCT	2		Associated to complex disease
PPARG	PROTEIN	Both	5.43154	1.2136	5.43154								1	0.656075		PPARG	1.65608		Associated to complex disease
ADAMTS9	PROTEIN	SBGN only	6.49736	0.262072	6.49736	1	0.0818122				0.187763		0.282387			ADAMTS9	1.55196		Associated to complex disease
RAD51B	PPI NETWORK	Only PPI Network	1.813	1.39748	1.813	1									0.525627	RAD51B	1.52563		Associated to complex disease
CTRB1	PROTEIN	SBGN only	0	0	0	1							0.493354			CTRB1	1.49335		Associated to complex disease
IRS1	PPI NETWORK	Only PPI Network	5.56687	4.21884	5.56687							0.280053	0.819185	0.37184		IRS1	1.47108		Associated to complex disease
GLIS3	PPI NETWORK	Only PPI Network	5.56365	1.0937	5.56365	0.4	0.116551						0.866494			GLIS3	1.38305		Associated to complex disease
IRF8	COMPLEX	SBGN only	6.78279	0.370109	6.78279			0.361253		0.483398					0.490705	IRF8	1.33536		Associated to complex disease
TGFB2	PPI NETWORK	Only PPI Network	7.8104	8.86899	8.86899		0.228897					1				TGFB2	1.2289		Associated to complex disease
PRLR	COMPLEX	Both	0.260701	0.159538	0.260701	0.7						0.506219				PRLR	1.20622		Associated to complex disease
ACE	PROTEIN	Both	1.46413	1.25876	1.46413	0.1	0.074713					1				ACE	1.17471		Associated to complex disease
IRF4	COMPLEX	SBGN only	5.97456	0.00301232	5.97456							0.668208			0.389782	IRF4	1.05799		Associated to complex disease
REL	PPI NETWORK	Only PPI Network	1.46068	3.08173	3.08173		0.204368								0.85015	REL	1.05452		Associated to complex disease
ABCA1	PROTEIN	Both	0.412664	0.746316	0.746316	0.8	0.252633									ABCA1	1.05263		Associated to complex disease
LIPC	PROTEIN	Both	0.767085	0.041171	0.767085	1	0.0473636									LIPC	1.04736		Associated to complex disease
CD226	PPI NETWORK	Only PPI Network	1.26329	0.263144	1.26329								0.531647		0.491497	CD226	1.02314		Associated to complex disease
ABCC8	COMPLEX	SBGN only	0.266085	4.67153	4.67153								1			ABCC8	1		Associated to complex disease
ABCC9	COMPLEX	SBGN only	7.46094	4.7024	7.46094							1				ABCC9	1		Associated to complex disease
APOB	PROTEIN	SBGN only	0.0463009	0.0108502	0.0463009							1				APOB	1		Associated to complex disease
ARMS2	PROTEIN	Both	0.0655523	0.1331	0.1331	1										ARMS2	1		Associated to complex disease
C9	PROTEIN	Both	0	0.00399511	0.00399511	1										C9	1		Associated to complex disease
CD36	PROTEIN	Both	7.87212	0.122447	7.87212							1				CD36	1		Associated to complex disease
F2	COMPLEX	SBGN only	0.0191378	0.0330522	0.0330522							1				F2	1		Associated to complex disease
GCK	PROTEIN	SBGN only	0.0207653	0.233256	0.233256								1			GCK	1		Associated to complex disease
IL4	PROTEIN	SBGN only	0.075374	0.0186621	0.075374							1				IL4	1		Associated to complex disease
IRF5	COMPLEX	SBGN only	5.35654	1.02411	5.35654										1	IRF5	1		Associated to complex disease
KCNJ11	COMPLEX	SBGN only	0.202988	3.75114	3.75114								1			KCNJ11	1		Associated to complex disease
MMP9	PROTEIN	Both	1.52517	0.662164	1.52517	1										MMP9	1		Associated to complex disease
PLG	PROTEIN	SBGN only	0.129662	0.0690742	0.129662							1				PLG	1		Associated to complex disease
POMC	PPI NETWORK	Only PPI Network	1.44198	1.33917	1.44198									1		POMC	1		Associated to complex disease
SCN5A	PPI NETWORK	Only PPI Network	0.341791	2.91046	2.91046							1				SCN5A	1		Associated to complex disease
SYN3	PPI NETWORK	Only PPI Network	0.396258	0.0258677	0.396258	1										SYN3	1		Associated to complex disease
TNFRSF10A	PROTEIN	Both	1.67869	0.111844	1.67869	1										TNFRSF10A	1		Associated to complex disease
ZIC3	PPI NETWORK	Only PPI Network	0.277868	2.33905	2.33905							1				ZIC3	1		Associated to complex disease
SPEF2	PPI NETWORK	Only PPI Network	2.92594	7.75487	7.75487	0.7		0.277244								SPEF2	0.977244		Associated to complex disease
IL2RB	PPI NETWORK	Only PPI Network	3.84623	0.498307	3.84623						0.352617		0.278205		0.321905	IL2RB	0.952727		Associated to complex disease
BDNF	PROTEIN	SBGN only	0.204903	1.04221	1.04221									0.940878		BDNF	0.940878		Associated to complex disease
CR1	PROTEIN	Both	2.8182	0.0186048	2.8182		0.912258									CR1	0.912258		Associated to complex disease
ZCWPW1	PPI NETWORK	Only PPI Network	2.48441	1.84301	2.48441	0.5	0.410288									ZCWPW1	0.910288		Associated to complex disease
NFKBIE	COMPLEX	SBGN only	4.78753	2.20428	4.78753										0.887075	NFKBIE	0.887075		Associated to complex disease
COL10A1	PPI NETWORK	Only PPI Network	5.46237	0.253626	5.46237	0.8										COL10A1	0.8		Associated to complex disease
CCL21	PROTEIN	SBGN only	4.43311	0.0105573	4.43311										0.780417	CCL21	0.780417		Associated to complex disease
ITGAM	PROTEIN	Both	4.59048	0.280034	4.59048					0.442108					0.295985	ITGAM	0.738094		Associated to complex disease
ADGRL3	PPI NETWORK	Only PPI Network	1.19504	6.56351	6.56351	0.7										ADGRL3	0.7		Associated to complex disease
MCUB	COMPLEX	Both	7.55479	6.30092	7.55479	0.7										MCUB	0.7		Associated to complex disease
PRDM1	PPI NETWORK	Only PPI Network	3.82104	0.497812	3.82104	0.7										PRDM1	0.7		Associated to complex disease
TMEM97	PROTEIN	Both	6.65635	6.74848	6.74848	0.7										TMEM97	0.7		Associated to complex disease
TRPM3	PROTEIN	SBGN only	4.8491	0.171585	4.8491	0.7										TRPM3	0.7		Associated to complex disease
NOV	PPI NETWORK	Only PPI Network	2.30345	1.30368	2.30345							0.69888				NOV	0.69888		Associated to complex disease
SEC16B	PPI NETWORK	Only PPI Network	7.30606	8.08558	8.08558									0.69799		SEC16B	0.69799		Associated to complex disease
IL18R1	PROTEIN	SBGN only	8.2307	0.156162	8.2307						0.632406					IL18R1	0.632406		Associated to complex disease
INHBB	PPI NETWORK	Only PPI Network	3.51204	1.29495	3.51204	0.5								0.125678		INHBB	0.625678		Associated to complex disease
FKBPL	PPI NETWORK	Only PPI Network	0.233453	1.33693	1.33693	0.6										FKBPL	0.6		Associated to complex disease
TNXB	PROTEIN	Both	4.97603	0.703902	4.97603	0.6										TNXB	0.6		Associated to complex disease
MTF1	PROTEIN	SBGN only	2.73163	3.69114	3.69114										0.588395	MTF1	0.588395		Associated to complex disease
TREM2	PROTEIN	SBGN only	4.51606	2.19291	4.51606		0.580064									TREM2	0.580064		Associated to complex disease
LAMA1	PROTEIN	SBGN only	0.511059	0.612434	0.612434		0.190024						0.368416			LAMA1	0.55844		Associated to complex disease
SYK	PROTEIN	SBGN only	5.46186	0.519977	5.46186			0.24473				0.0797387	0.232986			SYK	0.557455		Associated to complex disease
GLI2	PPI NETWORK	Only PPI Network	1.3296	0.063985	1.3296	0.5					0.0521104					GLI2	0.55211		Associated to complex disease
UCP3	PROTEIN	SBGN only	5.13198	7.25148	7.25148									0.539175		UCP3	0.539175		Associated to complex disease
FGF13	PPI NETWORK	Only PPI Network	5.15459	8.34594	8.34594	0.5										FGF13	0.5		Associated to complex disease
GLI3	PPI NETWORK	Only PPI Network	1.47205	1.06001	1.47205	0.5										GLI3	0.5		Associated to complex disease
IER3	PPI NETWORK	Only PPI Network	2.45268	2.26972	2.45268	0.5										IER3	0.5		Associated to complex disease
POSTN	PROTEIN	Both	3.10175	0.0233313	3.10175	0.5										POSTN	0.5		Associated to complex disease
RAB30	COMPLEX	Both	4.27488	5.35431	5.35431	0.5										RAB30	0.5		Associated to complex disease
REST	PPI NETWORK	Only PPI Network	6.22165	4.35609	6.22165	0.5										REST	0.5		Associated to complex disease
FAM46A	PPI NETWORK	Only PPI Network	3.28014	5.56624	5.56624		0.3					0.176701				FAM46A	0.476701		Associated to complex disease
CD247	PPI NETWORK	Only PPI Network	3.21128	0.344172	3.21128					0.470916						CD247	0.470916		Associated to complex disease
NINJ2	PPI NETWORK	Only PPI Network	4.88162	0.618239	4.88162							0.452293				NINJ2	0.452293		Associated to complex disease
RBBP8	PPI NETWORK	Only PPI Network	4.23201	2.86596	4.23201							0.4036				RBBP8	0.4036		Associated to complex disease
DGKI	PPI NETWORK	Only PPI Network	0.441409	4.29005	4.29005	0.4										DGKI	0.4		Associated to complex disease
ICAM3	PROTEIN	Both	0.254424	1.26686	1.26686	0.4										ICAM3	0.4		Associated to complex disease
PCSK6	PROTEIN	Both	0.336069	1.22213	1.22213	0.4										PCSK6	0.4	overexpressed with age	Associated to complex disease & change with age
RASIP1	COMPLEX	Both	0.223076	0.752265	0.752265	0.4										RASIP1	0.4		Associated to complex disease
RHBDD1	PROTEIN	Both	6.54304	4.25327	6.54304	0.4										RHBDD1	0.4		Associated to complex disease
TNF	PROTEIN	Both	0.586615	0.0246586	0.586615	0.4										TNF	0.4		Associated to complex disease
ZNF341	PPI NETWORK	Only PPI Network	1.52696	1.72043	1.72043	0.4										ZNF341	0.4		Associated to complex disease
FBN2	PROTEIN	Both	1.10984	0.366113	1.10984	0.2								0.185819		FBN2	0.385819		Associated to complex disease
BCL10	PPI NETWORK	Only PPI Network	3.74254	1.60176	3.74254		0.169897	0.2								BCL10	0.369897		Associated to complex disease
ESR1	PPI NETWORK	Only PPI Network	1.11025	0.231444	1.11025							0.351074				ESR1	0.351074		Associated to complex disease
RPTOR	COMPLEX	SBGN only	5.72119	7.47445	7.47445									0.350281		RPTOR	0.350281		Associated to complex disease
MEF2C	PROTEIN	SBGN only	1.065	0.0877608	1.065		0.327783									MEF2C	0.327783		Associated to complex disease
GRB14	PPI NETWORK	Only PPI Network	0.410992	2.08811	2.08811								0.324926			GRB14	0.324926		Associated to complex disease
RPS6KB1	PROTEIN	SBGN only	8.12934	6.68618	8.12934			0.315716								RPS6KB1	0.315716		Associated to complex disease
RSAD2	PPI NETWORK	Only PPI Network	8.46972	0.947836	8.46972							0.312907				RSAD2	0.312907		Associated to complex disease
TRAF6	COMPLEX	Both	3.47973	3.36979	3.47973										0.308376	TRAF6	0.308376		Associated to complex disease
NAALADL2	PPI NETWORK	Only PPI Network	1.24127	0.843693	1.24127							0.302811				NAALADL2	0.302811		Associated to complex disease
IRF1	COMPLEX	SBGN only	0.463862	0.320631	0.463862						0.284143					IRF1	0.284143		Associated to complex disease
ZNF774	PPI NETWORK	Only PPI Network	0.545942	1.16749	1.16749										0.24	ZNF774	0.24		Associated to complex disease
DCD	COMPLEX	SBGN only	0	0.0100696	0.0100696								0.238852			DCD	0.238852		Associated to complex disease
NTRK3	COMPLEX	SBGN only	6.11459	5.13432	6.11459							0.237466				NTRK3	0.237466		Associated to complex disease
LAMC2	PROTEIN	SBGN only	0.597511	0.0458228	0.597511					0.229711						LAMC2	0.229711		Associated to complex disease
ACP7	PROTEIN	SBGN only	0.0160644	0.00124418	0.0160644								0.218649			ACP7	0.218649		Associated to complex disease
IRF6	COMPLEX	SBGN only	3.02299	1.21498	3.02299		0.218649									IRF6	0.218649		Associated to complex disease
MRM3	PPI NETWORK	Only PPI Network	6.71892	5.03552	6.71892								0.215918			MRM3	0.215918		Associated to complex disease
HSPG2	PROTEIN	SBGN only	1.1693	0.00595917	1.1693		0.202696									HSPG2	0.202696		Associated to complex disease
WISP1	PROTEIN	SBGN only	3.72341	0.0269131	3.72341								0.200266			WISP1	0.200266		Associated to complex disease
CX3CR1	PROTEIN	Both	1.15393	0.524883	1.15393	0.2										CX3CR1	0.2		Associated to complex disease
ERCC6	PPI NETWORK	Only PPI Network	4.7345	5.33801	5.33801	0.2										ERCC6	0.2		Associated to complex disease
HMCN1	PROTEIN	Both	1.39481	0.257798	1.39481	0.2										HMCN1	0.2		Associated to complex disease
TLR3	PROTEIN	Both	3.18679	0.856508	3.18679	0.2										TLR3	0.2		Associated to complex disease
VRK1	PPI NETWORK	Only PPI Network	5.38987	7.01817	7.01817		0.197296									VRK1	0.197296		Associated to complex disease
COL4A4	COMPLEX	Both	2.16304	6.89957	6.89957		0.195402									COL4A4	0.195402		Associated to complex disease
NXPH1	COMPLEX	SBGN only	0.0132752	1.61483	1.61483		0.169897				0.0193765					NXPH1	0.189273		Associated to complex disease
CADPS2	PPI NETWORK	Only PPI Network	7.35575	2.86513	7.35575		0.187861									CADPS2	0.187861		Associated to complex disease
PDCD1LG2	PPI NETWORK	Only PPI Network	1.14859	0.0288096	1.14859		0.186208									PDCD1LG2	0.186208		Associated to complex disease
IMPG1	PROTEIN	SBGN only	0.427563	0.893345	0.893345	M/e MD	0.176737									IMPG1	0.176737		Associated to complex disease
RNF219	PPI NETWORK	Only PPI Network	3.96303	6.07071	6.07071							0.176701				RNF219	0.176701		Associated to complex disease
NPAS2	PPI NETWORK	Only PPI Network	8.02515	3.43675	8.02515		0.173802									NPAS2	0.173802		Associated to complex disease
KCNIP4	PPI NETWORK	Only PPI Network	0.722124	1.39681	1.39681										0.17183	KCNIP4	0.17183		Associated to complex disease
RELN	PPI NETWORK	Only PPI Network	0.863465	8.09242	8.09242		0.0754553	0.0890767								RELN	0.164532		Associated to complex disease
TRIL	PPI NETWORK	Only PPI Network	0.939775	1.54102	1.54102							0.142575				TRIL	0.142575		Associated to complex disease
KCNN2	PPI NETWORK	Only PPI Network	3.41952	6.0382	6.0382		0.142035									KCNN2	0.142035		Associated to complex disease
NTF3	PROTEIN	SBGN only	0.48037	0.12176	0.48037								0.137641			NTF3	0.137641		Associated to complex disease
ARG1	PROTEIN	SBGN only	0.597212	0.0328596	0.597212									0.113756		ARG1	0.113756		Associated to complex disease
RIT2	PPI NETWORK	Only PPI Network	0.0595893	6.78819	6.78819										0.102102	RIT2	0.102102		Associated to complex disease
APOH	COMPLEX	SBGN only	0	0.00429817	0.00429817	0.1										APOH	0.1		Associated to complex disease
CCR2	PROTEIN	Both	1.02209	0.0203527	1.02209	0.1										CCR2	0.1		Associated to complex disease
MUC1	PROTEIN	Both	4.48106	0.862014	4.48106	0.1										MUC1	0.1		Associated to complex disease
RNF123	PPI NETWORK	Only PPI Network	8.22631	8.90365	8.90365	0.1										RNF123	0.1		Associated to complex disease
BAK1	PROTEIN	SBGN only	8.33574	4.62788	8.33574							0.076402				BAK1	0.076402		Associated to complex disease
EFCAB12	PPI NETWORK	Only PPI Network	0.23699	3.1039	3.1039						0.0443532					EFCAB12	0.0443532		Associated to complex disease
CTDP1	PPI NETWORK	Only PPI Network	6.65477	4.92218	6.65477						0.03592					CTDP1	0.03592		Associated to complex disease
EPB41L4B	PPI NETWORK	Only PPI Network	7.50051	2.70927	7.50051						0.03592					EPB41L4B	0.03592		Associated to complex disease
GFRA1	PROTEIN	SBGN only	1.04725	2.93445	2.93445										0.0285605	GFRA1	0.0285605		Associated to complex disease
GALNT13	PPI NETWORK	Only PPI Network	0.084753	5.83178	5.83178							0.0273799				GALNT13	0.0273799		Associated to complex disease
SDK2	PPI NETWORK	Only PPI Network	1.20668	1.26741	1.26741						0.0259797					SDK2	0.0259797		Associated to complex disease
PDE7B	PPI NETWORK	Only PPI Network	5.79826	3.99667	5.79826		0.021008									PDE7B	0.021008		Associated to complex disease
HEXA	RNA	SBGN only	0.034568	4.20324	4.20324								0.0178821			HEXA	0.0178821		Associated to complex disease
ACAN	PROTEIN	SBGN only	0.509922	0.0551434	0.509922											ACAN	0		Not associated to complex disease
ACP6	PROTEIN	SBGN only	6.02872	2.00488	6.02872											ACP6	0		Not associated to complex disease
ADAM17	PROTEIN	Both	8.79214	8.8088	8.8088											ADAM17	0		Not associated to complex disease
ADAMTS18	PPI NETWORK	Only PPI Network	0.0115824	1.37476	1.37476											ADAMTS18	0		Not associated to complex disease
ADORA1	COMPLEX	SBGN only	5.03309	6.76397	6.76397											ADORA1	0		Not associated to complex disease
ADORA2A	PROTEIN	SBGN only	8.13591	4.07985	8.13591											ADORA2A	0		Not associated to complex disease
ADPRH	PPI NETWORK	Only PPI Network	9.03806	5.11605	9.03806											ADPRH	0		Not associated to complex disease
ADTRP	PPI NETWORK	Only PPI Network	4.19603	0.0352664	4.19603											ADTRP	0		Not associated to complex disease
AGER	PROTEIN	SBGN only	4.33236	4.33948	4.33948											AGER	0		Not associated to complex disease
AGTR1	PROTEIN	SBGN only	0.278206	0.640589	0.640589											AGTR1	0		Not associated to complex disease
AKR7L	PPI NETWORK	Only PPI Network	3.04547	2.42445	3.04547	0	0	0	0	0	0	0	0	0	0	AKR7L	0		Not associated to complex disease
ALB	PROTEIN	SBGN only	1.15406	0.165741	1.15406											ALB	0		Not associated to complex disease
AMMECR1L	PPI NETWORK	Only PPI Network	2.39414	0.194091	2.39414											AMMECR1L	0		Not associated to complex disease
ANKRD35	PPI NETWORK	Only PPI Network	4.49093	1.85599	4.49093											ANKRD35	0		Not associated to complex disease
ANKRD49	PPI NETWORK	Only PPI Network	6.41195	7.19047	7.19047											ANKRD49	0		Not associated to complex disease
APAF1	PROTEIN	SBGN only	3.68647	3.07105	3.68647											APAF1	0		Not associated to complex disease
APOA1	PROTEIN	SBGN only	0.308273	0.276997	0.308273											APOA1	0		Not associated to complex disease
APOA2	PROTEIN	SBGN only	0.0157882	0.0658178	0.0658178											APOA2	0		Not associated to complex disease
APOA4	COMPLEX	SBGN only	0	0.012768	0.012768											APOA4	0		Not associated to complex disease
APOC2	COMPLEX	SBGN only	0.882695	1.85003	1.85003											APOC2	0		Not associated to complex disease
APOC3	COMPLEX	SBGN only	0	0	0											APOC3	0		Not associated to complex disease
APOC4	COMPLEX	SBGN only	0.882695	1.85003	1.85003											APOC4	0		Not associated to complex disease
APOF	COMPLEX	SBGN only	0.00953836	0.085843	0.085843											APOF	0		Not associated to complex disease
APOL6	PPI NETWORK	Only PPI Network	5.63741	0.394061	5.63741											APOL6	0		Not associated to complex disease
APOM	COMPLEX	SBGN only	3.79249	2.58174	3.79249											APOM	0		Not associated to complex disease
AQP3	PPI NETWORK	Only PPI Network	1.30668	1.7359	1.7359											AQP3	0		Not associated to complex disease
ARFGEF3	PPI NETWORK	Only PPI Network	1.98527	3.35373	3.35373											ARFGEF3	0		Not associated to complex disease
ARMC5	PPI NETWORK	Only PPI Network	4.70271	6.45217	6.45217											ARMC5	0		Not associated to complex disease
ARNT2	PPI NETWORK	Only PPI Network	6.9984	8.36071	8.36071											ARNT2	0		Not associated to complex disease
ARSG	PPI NETWORK	Only PPI Network	6.63871	8.28937	8.28937											ARSG	0		Not associated to complex disease
ATG10	RNA	SBGN only	3.96182	1.69484	3.96182											ATG10	0		Not associated to complex disease
ATP5L2	COMPLEX	SBGN only	0	0.0219867	0.0219867											ATP5L2	0		Not associated to complex disease
ATP5S	COMPLEX	SBGN only	6.14784	7.32524	7.32524											ATP5S	0		Not associated to complex disease
ATP6AP1L	COMPLEX	SBGN only	3.01294	4.48346	4.48346											ATP6AP1L	0		Not associated to complex disease
ATP6V0A2	COMPLEX	SBGN only	4.82788	2.97633	4.82788											ATP6V0A2	0		Not associated to complex disease
ATP6V0A4	COMPLEX	SBGN only	0.199153	0.0445961	0.199153											ATP6V0A4	0		Not associated to complex disease
ATP6V0D2	COMPLEX	SBGN only	0.0581682	6.04341	6.04341											ATP6V0D2	0		Not associated to complex disease
ATP6V1B1	COMPLEX	SBGN only	0.292177	0.337605	0.337605											ATP6V1B1	0		Not associated to complex disease
ATP6V1C2	COMPLEX	SBGN only	0.652498	0.350311	0.652498											ATP6V1C2	0		Not associated to complex disease
ATP6V1E2	COMPLEX	SBGN only	1.31283	2.58199	2.58199											ATP6V1E2	0		Not associated to complex disease
ATP6V1G3	COMPLEX	SBGN only	0	0.00538444	0.00538444											ATP6V1G3	0		Not associated to complex disease
ATXN1L	PPI NETWORK	Only PPI Network	7.03823	5.63402	7.03823											ATXN1L	0		Not associated to complex disease
AURKA	PPI NETWORK	Only PPI Network	1.06848	1.99598	1.99598											AURKA	0		Not associated to complex disease
BAG3	PPI NETWORK	Only PPI Network	7.38677	8.3185	8.3185											BAG3	0		Not associated to complex disease
BANP	PPI NETWORK	Only PPI Network	5.24804	6.68259	6.68259											BANP	0		Not associated to complex disease
BAZ1A	PPI NETWORK	Only PPI Network	5.4728	0.766233	5.4728											BAZ1A	0		Not associated to complex disease
BCL2	PROTEIN	SBGN only	2.49708	0.0025813	2.49708											BCL2	0		Not associated to complex disease
BCL2L11	PROTEIN	SBGN only	5.26542	7.77611	7.77611											BCL2L11	0		Not associated to complex disease
BDKRB2	PPI NETWORK	Only PPI Network	3.10816	0.0326614	3.10816											BDKRB2	0		Not associated to complex disease
BEGAIN	PPI NETWORK	Only PPI Network	2.1896	5.3833	5.3833											BEGAIN	0		Not associated to complex disease
BMF	PROTEIN	SBGN only	6.02182	1.99109	6.02182											BMF	0		Not associated to complex disease
BRCA1	PPI NETWORK	Only PPI Network	1.34794	2.62326	2.62326											BRCA1	0		Not associated to complex disease
BTK	PPI NETWORK	Only PPI Network	5.42111	0.253323	5.42111											BTK	0		Not associated to complex disease
C19orf54	PPI NETWORK	Only PPI Network	3.74182	4.1337	4.1337											C19orf54	0		Not associated to complex disease
C1orf35	PPI NETWORK	Only PPI Network	0.269053	1.68372	1.68372											C1orf35	0		Not associated to complex disease
C1orf56	COMPLEX	SBGN only	3.88556	3.60954	3.88556											C1orf56	0		Not associated to complex disease
C4BPA	PROTEIN	SBGN only	0.0567048	0.00515914	0.0567048											C4BPA	0		Not associated to complex disease
C4orf46	PPI NETWORK	Only PPI Network	1.93398	7.97838	7.97838											C4orf46	0		Not associated to complex disease
C5	PROTEIN	SBGN only	0	0	0											C5	0		Not associated to complex disease
C5orf42	PPI NETWORK	Only PPI Network	0.869224	1.62197	1.62197											C5orf42	0		Not associated to complex disease
C6	PROTEIN	SBGN only	0.32896	0.0185268	0.32896											C6	0		Not associated to complex disease
C8A	PROTEIN	SBGN only	0.00569118	0	0.00569118											C8A	0		Not associated to complex disease
C8B	COMPLEX	SBGN only	0.0047995	0	0.0047995											C8B	0		Not associated to complex disease
C8G	PROTEIN	SBGN only	0.523787	0.215602	0.523787											C8G	0		Not associated to complex disease
C9orf24	PPI NETWORK	Only PPI Network	0.212448	2.22149	2.22149											C9orf24	0		Not associated to complex disease
CACNB3	PPI NETWORK	Only PPI Network	4.42746	7.19565	7.19565											CACNB3	0		Not associated to complex disease
CACNG2	PPI NETWORK	Only PPI Network	0.0533853	8.05854	8.05854											CACNG2	0		Not associated to complex disease
CACTIN	PPI NETWORK	Only PPI Network	8.92584	8.48557	8.92584											CACTIN	0		Not associated to complex disease
CAMKK2	PROTEIN	SBGN only	9.01462	9.0153	9.0153											CAMKK2	0		Not associated to complex disease
CAMP	COMPLEX	SBGN only	0.688398	0.00770569	0.688398											CAMP	0		Not associated to complex disease
CARD11	PPI NETWORK	Only PPI Network	1.33173	0.294419	1.33173											CARD11	0		Not associated to complex disease
CASK	PPI NETWORK	Only PPI Network	4.39464	7.49322	7.49322											CASK	0		Not associated to complex disease
CASP2	COMPLEX	SBGN only	7.64092	5.32029	7.64092											CASP2	0		Not associated to complex disease
CASP7	PROTEIN	SBGN only	9.07483	2.8602	9.07483											CASP7	0		Not associated to complex disease
CASP8	PROTEIN	Both	4.17124	0.696047	4.17124											CASP8	0		Not associated to complex disease
CCDC103	PPI NETWORK	Only PPI Network	0.681601	6.6497	6.6497											CCDC103	0		Not associated to complex disease
CCDC107	PPI NETWORK	Only PPI Network	8.37633	5.36281	8.37633											CCDC107	0		Not associated to complex disease
CCDC155	PPI NETWORK	Only PPI Network	0.0615417	8.12433	8.12433											CCDC155	0		Not associated to complex disease
CCDC88B	PPI NETWORK	Only PPI Network	4.92544	4.41208	4.92544											CCDC88B	0		Not associated to complex disease
CCL11	PROTEIN	SBGN only	0	0	0											CCL11	0		Not associated to complex disease
CCL17	PROTEIN	SBGN only	0.144936	0.00995583	0.144936											CCL17	0		Not associated to complex disease
CCNB1	PROTEIN	SBGN only	2.06438	3.43159	3.43159											CCNB1	0		Not associated to complex disease
CCNT1	PPI NETWORK	Only PPI Network	5.10539	7.92862	7.92862											CCNT1	0		Not associated to complex disease
CD79A	PPI NETWORK	Only PPI Network	3.52454	0.0473081	3.52454											CD79A	0		Not associated to complex disease
CDK1	PROTEIN	Both	2.67257	0.865048	2.67257											CDK1	0		Not associated to complex disease
CDKL5	PPI NETWORK	Only PPI Network	0.728742	4.80122	4.80122											CDKL5	0		Not associated to complex disease
CDYL	PPI NETWORK	Only PPI Network	6.00928	6.55863	6.55863											CDYL	0		Not associated to complex disease
CEP57L1	PPI NETWORK	Only PPI Network	3.21031	2.63279	3.21031											CEP57L1	0		Not associated to complex disease
CFP	PROTEIN	Both	5.77203	1.16045	5.77203											CFP	0		Not associated to complex disease
CLCNKA	PPI NETWORK	Only PPI Network	0.357059	7.35881	7.35881											CLCNKA	0		Not associated to complex disease
CLDN7	PPI NETWORK	Only PPI Network	1.74695	1.68123	1.74695											CLDN7	0		Not associated to complex disease
CLEC10A	PPI NETWORK	Only PPI Network	5.74328	0.010154	5.74328											CLEC10A	0	overexpressed with age	Not associated to complex disease & change with age
CLOCK	PPI NETWORK	Only PPI Network	5.61474	8.79054	8.79054											CLOCK	0		Not associated to complex disease
CLPB	PROTEIN	SBGN only	3.29927	8.42349	8.42349											CLPB	0		Not associated to complex disease
COA7	COMPLEX	SBGN only	4.89402	5.04887	5.04887											COA7	0		Not associated to complex disease
COL4A5	COMPLEX	Both	4.59485	2.97107	4.59485											COL4A5	0	underexpressed with age	Not associated to complex disease & change with age
COL4A6	COMPLEX	SBGN only	0.442031	0.871788	0.871788											COL4A6	0		Not associated to complex disease
COL5A2	PROTEIN	SBGN only	5.12202	0.720477	5.12202											COL5A2	0	underexpressed with age	Not associated to complex disease & change with age
COL6A3	PROTEIN	SBGN only	3.48104	0.0290804	3.48104											COL6A3	0		Not associated to complex disease
COL6A5	PROTEIN	SBGN only	0	0.00715164	0.00715164											COL6A5	0		Not associated to complex disease
COL6A6	PROTEIN	SBGN only	0.0217957	0.0503735	0.0503735											COL6A6	0		Not associated to complex disease
COL9A1	PPI NETWORK	Only PPI Network	0.359607	8.00195	8.00195											COL9A1	0		Not associated to complex disease
COX10	PROTEIN	SBGN only	3.50695	6.89672	6.89672											COX10	0		Not associated to complex disease
COX18	PROTEIN	SBGN only	4.90845	3.39647	4.90845											COX18	0		Not associated to complex disease
COX19	PROTEIN	SBGN only	2.62123	3.28673	3.28673											COX19	0		Not associated to complex disease
COX20	PROTEIN	SBGN only	4.75912	7.32776	7.32776											COX20	0		Not associated to complex disease
COX4I2	PROTEIN	SBGN only	7.61814	1.57626	7.61814											COX4I2	0		Not associated to complex disease
COX6A2	PROTEIN	SBGN only	1.90315	2.26937	2.26937											COX6A2	0		Not associated to complex disease
COX6B2	COMPLEX	SBGN only	0.738024	0.291262	0.738024											COX6B2	0		Not associated to complex disease
COX7B2	COMPLEX	SBGN only	0	0	0											COX7B2	0		Not associated to complex disease
COX8C	COMPLEX	SBGN only	0	0.10412	0.10412											COX8C	0		Not associated to complex disease
CREB1	PPI NETWORK	Only PPI Network	5.52711	6.91074	6.91074											CREB1	0		Not associated to complex disease
CREB3L1	PPI NETWORK	Only PPI Network	5.14132	0.133558	5.14132											CREB3L1	0		Not associated to complex disease
CSTF2	PPI NETWORK	Only PPI Network	6.54927	6.67895	6.67895											CSTF2	0		Not associated to complex disease
CXCL5	PPI NETWORK	Only PPI Network	1.11211	0.0136936	1.11211											CXCL5	0		Not associated to complex disease
CXCL6	PPI NETWORK	Only PPI Network	2.42239	0.0201513	2.42239											CXCL6	0		Not associated to complex disease
CYP11A1	PROTEIN	SBGN only	2.10481	1.21775	2.10481											CYP11A1	0		Not associated to complex disease
CYP2C8	PPI NETWORK	Only PPI Network	0.837122	3.41156	3.41156											CYP2C8	0		Not associated to complex disease
CYP4F12	PPI NETWORK	Only PPI Network	1.33491	0.568543	1.33491											CYP4F12	0		Not associated to complex disease
CYP4F3	PROTEIN	SBGN only	0.241654	0.00647813	0.241654											CYP4F3	0		Not associated to complex disease
CYSRT1	PPI NETWORK	Only PPI Network	0.523423	1.34609	1.34609											CYSRT1	0		Not associated to complex disease
DAB1	PPI NETWORK	Only PPI Network	0.258241	4.58168	4.58168											DAB1	0		Not associated to complex disease
DBF4B	PPI NETWORK	Only PPI Network	3.76311	6.94884	6.94884											DBF4B	0		Not associated to complex disease
DCAF10	PPI NETWORK	Only PPI Network	4.95958	5.73908	5.73908											DCAF10	0		Not associated to complex disease
DDX58	PROTEIN	SBGN only	4.38895	1.64434	4.38895											DDX58	0		Not associated to complex disease
DEPDC5	COMPLEX	SBGN only	3.28653	4.29177	4.29177											DEPDC5	0		Not associated to complex disease
DEPTOR	COMPLEX	SBGN only	2.45575	2.58503	2.58503											DEPTOR	0		Not associated to complex disease
DIS3L2	COMPLEX	SBGN only	7.69203	8.90396	8.90396											DIS3L2	0		Not associated to complex disease
DNAH9	PPI NETWORK	Only PPI Network	0.425976	4.36671	4.36671											DNAH9	0		Not associated to complex disease
DOCK3	PPI NETWORK	Only PPI Network	0.425733	8.09671	8.09671											DOCK3	0		Not associated to complex disease
DUOX1	COMPLEX	SBGN only	2.59669	0.365439	2.59669											DUOX1	0		Not associated to complex disease
DUOX2	COMPLEX	SBGN only	0.156381	0.0198635	0.156381											DUOX2	0		Not associated to complex disease
EGF	PROTEIN	Both	2.61155	6.98171	6.98171											EGF	0		Not associated to complex disease
EIF5A2	PPI NETWORK	Only PPI Network	1.98648	3.46657	3.46657											EIF5A2	0		Not associated to complex disease
EMILIN2	PROTEIN	Both	9.10221	0.117449	9.10221											EMILIN2	0		Not associated to complex disease
ENOX2	PPI NETWORK	Only PPI Network	6.55197	2.1918	6.55197											ENOX2	0		Not associated to complex disease
EPM2A	PPI NETWORK	Only PPI Network	0.463948	1.94257	1.94257											EPM2A	0		Not associated to complex disease
EPO	RNA	SBGN only	0.0481144	0.171978	0.171978											EPO	0		Not associated to complex disease
ERC1	PPI NETWORK	Only PPI Network	9.01168	7.47767	9.01168											ERC1	0		Not associated to complex disease
ERCC8	PPI NETWORK	Only PPI Network	4.66154	4.84009	4.84009											ERCC8	0		Not associated to complex disease
ERN1	PPI NETWORK	Only PPI Network	3.33829	3.41494	3.41494											ERN1	0		Not associated to complex disease
ETV7	PPI NETWORK	Only PPI Network	2.17983	0.332863	2.17983											ETV7	0		Not associated to complex disease
EXOC8	PPI NETWORK	Only PPI Network	3.2073	6.53071	6.53071											EXOC8	0		Not associated to complex disease
F10	COMPLEX	SBGN only	6.79938	1.4848	6.79938											F10	0		Not associated to complex disease
FABP1	COMPLEX	SBGN only	0.0503547	0.0228002	0.0503547											FABP1	0		Not associated to complex disease
FABP3	COMPLEX	SBGN only	0.602434	4.0112	4.0112											FABP3	0	underexpressed with age	Not associated to complex disease & change with age
FABP6	COMPLEX	SBGN only	0.161024	2.62745	2.62745											FABP6	0		Not associated to complex disease
FABP9	COMPLEX	SBGN only	0	0.248976	0.248976											FABP9	0		Not associated to complex disease
FAM43A	PPI NETWORK	Only PPI Network	6.33168	2.77609	6.33168											FAM43A	0		Not associated to complex disease
FAM76B	PPI NETWORK	Only PPI Network	5.81346	4.42868	5.81346											FAM76B	0		Not associated to complex disease
FAM86C1	PPI NETWORK	Only PPI Network	2.23349	1.38053	2.23349											FAM86C1	0		Not associated to complex disease
FBLN7	PROTEIN	SBGN only	4.02476	3.3983	4.02476											FBLN7	0		Not associated to complex disease
FBXO24	PPI NETWORK	Only PPI Network	1.33709	0.542733	1.33709											FBXO24	0		Not associated to complex disease
FCAMR	COMPLEX	SBGN only	0.0175497	0.00139367	0.0175497											FCAMR	0		Not associated to complex disease
FCAR	COMPLEX	SBGN only	1.0845	0.0411319	1.0845											FCAR	0		Not associated to complex disease
FCER1A	COMPLEX	SBGN only	3.57066	0.144842	3.57066											FCER1A	0		Not associated to complex disease
FCER2	COMPLEX	SBGN only	0.169644	0	0.169644											FCER2	0		Not associated to complex disease
FCGR1A	PROTEIN	SBGN only	3.77389	0.542709	3.77389											FCGR1A	0		Not associated to complex disease
FCGR1B	COMPLEX	SBGN only	1.25751	0.172433	1.25751											FCGR1B	0		Not associated to complex disease
FCGR2B	COMPLEX	SBGN only	8.68274	0.440291	8.68274											FCGR2B	0	overexpressed with age	Not associated to complex disease & change with age
FCGR3B	COMPLEX	SBGN only	9.03485	0.100667	9.03485											FCGR3B	0		Not associated to complex disease
FCHO1	PPI NETWORK	Only PPI Network	1.52416	2.90716	2.90716											FCHO1	0		Not associated to complex disease
FGA	COMPLEX	SBGN only	0.398175	0	0.398175											FGA	0		Not associated to complex disease
FGF1	PROTEIN	SBGN only	0.182369	4.33703	4.33703											FGF1	0		Not associated to complex disease
FGFR4	PPI NETWORK	Only PPI Network	5.58587	7.97678	7.97678											FGFR4	0		Not associated to complex disease
FKBP7	PPI NETWORK	Only PPI Network	7.92452	1.24211	7.92452											FKBP7	0		Not associated to complex disease
FLRT3	PPI NETWORK	Only PPI Network	1.28882	1.95356	1.95356											FLRT3	0		Not associated to complex disease
FMNL1	PPI NETWORK	Only PPI Network	6.20535	2.52801	6.20535											FMNL1	0		Not associated to complex disease
FNDC9	PPI NETWORK	Only PPI Network	0.0277125	2.0323	2.0323											FNDC9	0		Not associated to complex disease
FOXA2	PROTEIN	SBGN only	0.0352271	0.00156992	0.0352271											FOXA2	0		Not associated to complex disease
FXYD7	PPI NETWORK	Only PPI Network	0.352815	2.16881	2.16881											FXYD7	0		Not associated to complex disease
G6PC	PROTEIN	SBGN only	0	0	0											G6PC	0		Not associated to complex disease
GALNT12	PPI NETWORK	Only PPI Network	2.25084	0.557233	2.25084											GALNT12	0		Not associated to complex disease
GALNT4	PPI NETWORK	Only PPI Network	8.76179	9.07325	9.07325											GALNT4	0		Not associated to complex disease
GAS2	PROTEIN	SBGN only	0.576107	2.81133	2.81133											GAS2	0		Not associated to complex disease
GC	PROTEIN	SBGN only	0	0	0											GC	0		Not associated to complex disease
GCLM	RNA	SBGN only	7.91934	4.07983	7.91934											GCLM	0		Not associated to complex disease
GDNF	PROTEIN	Both	0.0544276	0.033815	0.0544276											GDNF	0		Not associated to complex disease
GGT1	RNA	SBGN only	4.34657	1.45456	4.34657											GGT1	0		Not associated to complex disease
GHR	PPI NETWORK	Only PPI Network	3.01013	0.295834	3.01013											GHR	0		Not associated to complex disease
GHRL	PROTEIN	SBGN only	0.329119	0.390284	0.390284											GHRL	0		Not associated to complex disease
GPIHBP1	COMPLEX	SBGN only	5.50073	0.146072	5.50073											GPIHBP1	0		Not associated to complex disease
GPR37L1	PPI NETWORK	Only PPI Network	1.01918	6.4932	6.4932											GPR37L1	0		Not associated to complex disease
GTF2E1	PPI NETWORK	Only PPI Network	3.89969	4.0365	4.0365											GTF2E1	0		Not associated to complex disease
GXYLT2	PPI NETWORK	Only PPI Network	3.34731	0.335815	3.34731											GXYLT2	0		Not associated to complex disease
GZMB	PROTEIN	SBGN only	6.13383	0.0505534	6.13383											GZMB	0		Not associated to complex disease
GZMK	PPI NETWORK	Only PPI Network	9.0424	0	9.0424											GZMK	0		Not associated to complex disease
HAPLN1	PROTEIN	SBGN only	0.989874	0.0826496	0.989874											HAPLN1	0		Not associated to complex disease
HIVEP1	PPI NETWORK	Only PPI Network	2.45059	3.89575	3.89575											HIVEP1	0		Not associated to complex disease
HMGXB4	PPI NETWORK	Only PPI Network	5.43614	5.58783	5.58783											HMGXB4	0		Not associated to complex disease
HP	PPI NETWORK	Only PPI Network	4.4164	0.277762	4.4164											HP	0		Not associated to complex disease
HPR	COMPLEX	SBGN only	0.436291	0.632624	0.632624											HPR	0		Not associated to complex disease
HSPA1L	PROTEIN	SBGN only	1.55585	2.50845	2.50845											HSPA1L	0		Not associated to complex disease
IFIT5	PPI NETWORK	Only PPI Network	7.79509	5.61416	7.79509											IFIT5	0		Not associated to complex disease
IFNG	PROTEIN	SBGN only	0.31721	0	0.31721											IFNG	0		Not associated to complex disease
IGF1	PPI NETWORK	Only PPI Network	1.72453	4.86871	4.86871											IGF1	0	underexpressed with age	Not associated to complex disease & change with age
IKBKE	PROTEIN	Both	3.13354	0.406143	3.13354											IKBKE	0		Not associated to complex disease
IKZF1	PPI NETWORK	Only PPI Network	2.56652	0.102003	2.56652											IKZF1	0		Not associated to complex disease
INCA1	PPI NETWORK	Only PPI Network	2.22396	0.948971	2.22396											INCA1	0		Not associated to complex disease
ING5	PPI NETWORK	Only PPI Network	7.80025	8.51955	8.51955											ING5	0		Not associated to complex disease
INHA	PROTEIN	SBGN only	1.21528	2.02123	2.02123											INHA	0		Not associated to complex disease
INSRR	COMPLEX	SBGN only	0.393664	0.10536	0.393664											INSRR	0		Not associated to complex disease
INTS4	PPI NETWORK	Only PPI Network	6.61097	7.36249	7.36249											INTS4	0		Not associated to complex disease
ITGA11	PROTEIN	SBGN only	2.00031	0.511657	2.00031											ITGA11	0		Not associated to complex disease
ITGA2	PROTEIN	Both	1.40365	1.37672	1.40365											ITGA2	0		Not associated to complex disease
ITGA4	PROTEIN	SBGN only	1.65327	2.68707	2.68707											ITGA4	0		Not associated to complex disease
ITGA9	PROTEIN	SBGN only	4.18159	0.512849	4.18159											ITGA9	0		Not associated to complex disease
ITGAL	PPI NETWORK	Only PPI Network	3.69006	0.170519	3.69006											ITGAL	0		Not associated to complex disease
ITGAX	PPI NETWORK	Only PPI Network	3.2379	0.555734	3.2379											ITGAX	0		Not associated to complex disease
JAKMIP2	PPI NETWORK	Only PPI Network	1.85957	4.40014	4.40014											JAKMIP2	0		Not associated to complex disease
KLHL20	PPI NETWORK	Only PPI Network	7.00353	6.61517	7.00353											KLHL20	0		Not associated to complex disease
KRT15	PPI NETWORK	Only PPI Network	1.9791	0.0159868	1.9791											KRT15	0		Not associated to complex disease
KRT19	PPI NETWORK	Only PPI Network	3.61867	0.18425	3.61867											KRT19	0		Not associated to complex disease
KRT40	PPI NETWORK	Only PPI Network	0.0899458	5.75115	5.75115											KRT40	0		Not associated to complex disease
L2HGDH	PROTEIN	SBGN only	2.69423	6.41619	6.41619											L2HGDH	0		Not associated to complex disease
LAMA3	PROTEIN	SBGN only	3.10694	2.70595	3.10694											LAMA3	0		Not associated to complex disease
LAMB3	PROTEIN	SBGN only	2.64858	1.75232	2.64858											LAMB3	0		Not associated to complex disease
LAMB4	PROTEIN	SBGN only	0.00430216	0.00501897	0.00501897											LAMB4	0		Not associated to complex disease
LCA5	PPI NETWORK	Only PPI Network	4.90744	8.62517	8.62517											LCA5	0		Not associated to complex disease
LCK	PPI NETWORK	Only PPI Network	3.61207	0.00856277	3.61207											LCK	0		Not associated to complex disease
LCOR	PPI NETWORK	Only PPI Network	2.61256	9.23738	9.23738											LCOR	0		Not associated to complex disease
LDHAL6A	PROTEIN	SBGN only	0.296628	0.500389	0.500389											LDHAL6A	0		Not associated to complex disease
LDHAL6B	PROTEIN	SBGN only	0.0683945	0.00491647	0.0683945											LDHAL6B	0		Not associated to complex disease
LDHC	PROTEIN	SBGN only	0.445948	0.187604	0.445948											LDHC	0		Not associated to complex disease
LMNB1	PPI NETWORK	Only PPI Network	3.43014	6.96957	6.96957											LMNB1	0		Not associated to complex disease
LNPEP	PROTEIN	SBGN only	4.87042	8.34344	8.34344											LNPEP	0		Not associated to complex disease
LNX1	PPI NETWORK	Only PPI Network	2.66179	4.75346	4.75346											LNX1	0		Not associated to complex disease
LNX2	PPI NETWORK	Only PPI Network	8.81393	6.49357	8.81393											LNX2	0		Not associated to complex disease
LOXL4	PPI NETWORK	Only PPI Network	2.34673	2.60842	2.60842											LOXL4	0		Not associated to complex disease
LRP12	PPI NETWORK	Only PPI Network	3.18559	4.93606	4.93606											LRP12	0		Not associated to complex disease
LRRC25	PPI NETWORK	Only PPI Network	7.02997	0.208418	7.02997											LRRC25	0		Not associated to complex disease
LRRC34	PPI NETWORK	Only PPI Network	1.7471	4.23596	4.23596											LRRC34	0		Not associated to complex disease
LRRK2	PROTEIN	Both	5.99388	2.98026	5.99388											LRRK2	0		Not associated to complex disease
LRRN4CL	PPI NETWORK	Only PPI Network	7.89825	0.420554	7.89825											LRRN4CL	0		Not associated to complex disease
LUM	PROTEIN	SBGN only	7.05654	7.67793	7.67793											LUM	0		Not associated to complex disease
LURAP1	PPI NETWORK	Only PPI Network	3.70586	0.955144	3.70586											LURAP1	0		Not associated to complex disease
MAIP1	PPI NETWORK	Only PPI Network	7.17765	6.02728	7.17765											MAIP1	0		Not associated to complex disease
MAP1LC3C	PPI NETWORK	Only PPI Network	2.91074	0.172083	2.91074											MAP1LC3C	0		Not associated to complex disease
MAP2K6	PROTEIN	Both	7.60553	3.22269	7.60553											MAP2K6	0		Not associated to complex disease
MAPK13	PPI NETWORK	Only PPI Network	2.69356	1.06997	2.69356											MAPK13	0		Not associated to complex disease
MAS1	PROTEIN	SBGN only	0	0.00432069	0.00432069											MAS1	0		Not associated to complex disease
MCOLN3	PPI NETWORK	Only PPI Network	3.16453	0.116068	3.16453											MCOLN3	0		Not associated to complex disease
MDM2	PROTEIN	Both	8.22458	8.25431	8.25431											MDM2	0		Not associated to complex disease
MEOX2	PPI NETWORK	Only PPI Network	0.122977	6.63709	6.63709											MEOX2	0		Not associated to complex disease
MGAT5B	PPI NETWORK	Only PPI Network	1.70307	4.22762	4.22762											MGAT5B	0		Not associated to complex disease
MIPOL1	PPI NETWORK	Only PPI Network	2.80949	1.75358	2.80949											MIPOL1	0		Not associated to complex disease
MMP1	PROTEIN	SBGN only	0.123721	0.0784579	0.123721											MMP1	0		Not associated to complex disease
MMP17	PROTEIN	SBGN only	2.18453	1.60564	2.18453											MMP17	0		Not associated to complex disease
MMP24	PROTEIN	SBGN only	3.43255	7.26427	7.26427											MMP24	0		Not associated to complex disease
MMP25	PROTEIN	SBGN only	2.37657	0.254058	2.37657											MMP25	0		Not associated to complex disease
MMP8	PROTEIN	SBGN only	1.134	0.0100545	1.134											MMP8	0		Not associated to complex disease
MPC1L	COMPLEX	SBGN only	0.0117058	0.0755973	0.0755973											MPC1L	0		Not associated to complex disease
MPP3	PPI NETWORK	Only PPI Network	2.36354	1.81243	2.36354											MPP3	0		Not associated to complex disease
MT-CO1	COMPLEX	SBGN only	0	0	0	0	0	0	0	0	0	0	0	0	0	MT-CO1	0		Not associated to complex disease
MT-CO2	COMPLEX	SBGN only	0	0	0	0	0	0	0	0	0	0	0	0	0	MT-CO2	0		Not associated to complex disease
MT-CO3	COMPLEX	SBGN only	0	0	0	0	0	0	0	0	0	0	0	0	0	MT-CO3	0		Not associated to complex disease
MT-ND1	COMPLEX	SBGN only	0	0	0	0	0	0	0	0	0	0	0	0	0	MT-ND1	0		Not associated to complex disease
MT-ND2	COMPLEX	SBGN only	0	0	0	0	0	0	0	0	0	0	0	0	0	MT-ND2	0		Not associated to complex disease
MT-ND3	COMPLEX	SBGN only	0	0	0	0	0	0	0	0	0	0	0	0	0	MT-ND3	0		Not associated to complex disease
MT-ND4	COMPLEX	SBGN only	0	0	0	0	0	0	0	0	0	0	0	0	0	MT-ND4	0		Not associated to complex disease
MT-ND4L	COMPLEX	SBGN only	0	0	0	0	0	0	0	0	0	0	0	0	0	MT-ND4L	0		Not associated to complex disease
MT-ND5	COMPLEX	SBGN only	0	0	0	0	0	0	0	0	0	0	0	0	0	MT-ND5	0		Not associated to complex disease
MT-ND6	COMPLEX	SBGN only	0	0	0	0	0	0	0	0	0	0	0	0	0	MT-ND6	0		Not associated to complex disease
MTUS2	PPI NETWORK	Only PPI Network	0.137013	5.19201	5.19201											MTUS2	0		Not associated to complex disease
NCF1	COMPLEX	SBGN only	4.33946	0.34359	4.33946											NCF1	0		Not associated to complex disease
NDC80	PPI NETWORK	Only PPI Network	5.99164	0.109153	5.99164											NDC80	0		Not associated to complex disease
NECTIN3	PPI NETWORK	Only PPI Network	6.26425	3.38613	6.26425											NECTIN3	0	underexpressed with age	Not associated to complex disease & change with age
NEDD4	PROTEIN	Both	4.83262	2.38942	4.83262											NEDD4	0		Not associated to complex disease
NEK1	PROTEIN	Only PPI Network	6.18648	6.74592	6.74592											NEK1	0		Not associated to complex disease
NEMP1	PPI NETWORK	Only PPI Network	3.51756	6.57262	6.57262											NEMP1	0		Not associated to complex disease
NF2	PPI NETWORK	Only PPI Network	5.55621	8.58766	8.58766											NF2	0		Not associated to complex disease
NFAT5	COMPLEX	SBGN only	7.55926	8.45122	8.45122											NFAT5	0		Not associated to complex disease
NFATC1	COMPLEX	SBGN only	6.09814	0.769493	6.09814											NFATC1	0		Not associated to complex disease
NFATC2	COMPLEX	SBGN only	2.66638	0.105004	2.66638											NFATC2	0		Not associated to complex disease
NFKBID	COMPLEX	SBGN only	1.42327	1.30747	1.42327											NFKBID	0		Not associated to complex disease
NGF	PROTEIN	SBGN only	4.96377	0.0636997	4.96377											NGF	0		Not associated to complex disease
NID2	PROTEIN	SBGN only	0.589115	1.46465	1.46465											NID2	0		Not associated to complex disease
NLRC4	COMPLEX	SBGN only	1.12276	0.378926	1.12276											NLRC4	0		Not associated to complex disease
NLRP3	PROTEIN	SBGN only	1.41086	0.255892	1.41086											NLRP3	0		Not associated to complex disease
NOS1AP	PPI NETWORK	Only PPI Network	2.18439	4.82288	4.82288											NOS1AP	0		Not associated to complex disease
NOS2	PROTEIN	SBGN only	0.990007	0.206067	0.990007											NOS2	0		Not associated to complex disease
NOX1	COMPLEX	SBGN only	0.0425962	0.0382504	0.0425962											NOX1	0		Not associated to complex disease
NOX3	COMPLEX	SBGN only	0.00254135	0.0126296	0.0126296											NOX3	0		Not associated to complex disease
NOX5	COMPLEX	SBGN only	2.09058	3.19728	3.19728											NOX5	0		Not associated to complex disease
NR4A2	PROTEIN	SBGN only	9.10227	7.78898	9.10227											NR4A2	0		Not associated to complex disease
NTRK1	PROTEIN	SBGN only	1.62777	4.75509	4.75509											NTRK1	0		Not associated to complex disease
NXT2	PPI NETWORK	Only PPI Network	4.13332	1.35422	4.13332											NXT2	0		Not associated to complex disease
P2RX1	COMPLEX	SBGN only	1.45977	0.12363	1.45977											P2RX1	0		Not associated to complex disease
P2RX2	COMPLEX	SBGN only	0.0240447	0.0993308	0.0993308											P2RX2	0		Not associated to complex disease
P2RX3	COMPLEX	SBGN only	0.110286	0.422185	0.422185											P2RX3	0		Not associated to complex disease
P2RX6	COMPLEX	SBGN only	0.680617	3.75409	3.75409											P2RX6	0		Not associated to complex disease
P2RX7	COMPLEX	SBGN only	3.74187	0.427296	3.74187											P2RX7	0		Not associated to complex disease
P2RY1	COMPLEX	SBGN only	2.66937	5.9538	5.9538											P2RY1	0		Not associated to complex disease
P2RY10	COMPLEX	SBGN only	0.651294	0.00582102	0.651294											P2RY10	0		Not associated to complex disease
P2RY12	COMPLEX	SBGN only	1.96622	0.383949	1.96622											P2RY12	0	overexpressed with age	Not associated to complex disease & change with age
P2RY13	COMPLEX	SBGN only	2.34426	0.150149	2.34426											P2RY13	0		Not associated to complex disease
P2RY2	COMPLEX	SBGN only	1.13379	1.21746	1.21746											P2RY2	0		Not associated to complex disease
P2RY6	PROTEIN	SBGN only	4.24742	0.454189	4.24742											P2RY6	0		Not associated to complex disease
P4HA3	PPI NETWORK	Only PPI Network	7.25481	0.0860746	7.25481											P4HA3	0		Not associated to complex disease
PALB2	PPI NETWORK	Only PPI Network	3.49112	5.01846	5.01846											PALB2	0		Not associated to complex disease
PANX1	PPI NETWORK	Only PPI Network	5.06255	3.60999	5.06255											PANX1	0	overexpressed with age	Not associated to complex disease & change with age
PAWR	PPI NETWORK	Only PPI Network	8.73282	0.410026	8.73282											PAWR	0		Not associated to complex disease
PAXIP1	PPI NETWORK	Only PPI Network	4.11422	4.68411	4.68411											PAXIP1	0		Not associated to complex disease
PDHA2	COMPLEX	SBGN only	0	0	0											PDHA2	0		Not associated to complex disease
PDK3	COMPLEX	SBGN only	3.92956	3.48586	3.92956											PDK3	0		Not associated to complex disease
PDP2	COMPLEX	SBGN only	3.18415	4.20725	4.20725											PDP2	0		Not associated to complex disease
PF4V1	COMPLEX	SBGN only	0.408369	0	0.408369											PF4V1	0		Not associated to complex disease
PGAM4	PROTEIN	SBGN only	0.0479658	0.0804241	0.0804241											PGAM4	0		Not associated to complex disease
PHF6	PPI NETWORK	Only PPI Network	5.61491	7.37188	7.37188											PHF6	0		Not associated to complex disease
PIAS2	PPI NETWORK	Only PPI Network	7.23441	7.44188	7.44188											PIAS2	0		Not associated to complex disease
PKD1L2	PPI NETWORK	Only PPI Network	3.10288	0.0356115	3.10288											PKD1L2	0		Not associated to complex disease
PKLR	PROTEIN	SBGN only	0.367196	0.671723	0.671723											PKLR	0		Not associated to complex disease
PLK3	PPI NETWORK	Only PPI Network	8.44513	1.3054	8.44513											PLK3	0		Not associated to complex disease
PNMA8B	PPI NETWORK	Only PPI Network	2.52661	7.88703	7.88703											PNMA8B	0		Not associated to complex disease
POLR2D	PPI NETWORK	Only PPI Network	7.47108	7.55864	7.55864											POLR2D	0		Not associated to complex disease
POU2F1	PPI NETWORK	Only PPI Network	2.28108	8.08363	8.08363											POU2F1	0		Not associated to complex disease
POU4F2	PPI NETWORK	Only PPI Network	0.0114893	5.64521	5.64521											POU4F2	0		Not associated to complex disease
POU6F2	PPI NETWORK	Only PPI Network	0.666291	1.19803	1.19803											POU6F2	0		Not associated to complex disease
PPARGC1A	PROTEIN	SBGN only	4.52333	3.82172	4.52333											PPARGC1A	0		Not associated to complex disease
PPBP	COMPLEX	SBGN only	1.584	0.0103845	1.584											PPBP	0		Not associated to complex disease
PPP1R13L	PPI NETWORK	Only PPI Network	5.13879	6.82249	6.82249											PPP1R13L	0		Not associated to complex disease
PPP3R2	COMPLEX	SBGN only	0.00318784	0.00803308	0.00803308											PPP3R2	0		Not associated to complex disease
PRAM1	PPI NETWORK	Only PPI Network	1.66946	1.76285	1.76285											PRAM1	0		Not associated to complex disease
PRKAA2	COMPLEX	SBGN only	1.35445	8.59426	8.59426											PRKAA2	0		Not associated to complex disease
PRKACG	COMPLEX	SBGN only	0.00306964	0.00523263	0.00523263											PRKACG	0		Not associated to complex disease
PRKAR1B	COMPLEX	SBGN only	2.04803	0.0431278	2.04803											PRKAR1B	0		Not associated to complex disease
PRKCG	PROTEIN	SBGN only	0.0146287	0.938664	0.938664											PRKCG	0		Not associated to complex disease
PRKCI	PROTEIN	Both	8.12043	5.88981	8.12043											PRKCI	0		Not associated to complex disease
PRKN	PPI NETWORK	Only PPI Network	3.07176	5.15683	5.15683											PRKN	0		Not associated to complex disease
PRRG4	PPI NETWORK	Only PPI Network	2.14408	0.0358529	2.14408											PRRG4	0		Not associated to complex disease
PSG11	PROTEIN	SBGN only	0	0.00437651	0.00437651											PSG11	0		Not associated to complex disease
PSG9	PROTEIN	SBGN only	0.00327472	0.0028852	0.00327472											PSG9	0		Not associated to complex disease
PTK6	PPI NETWORK	Only PPI Network	0.687945	1.72897	1.72897											PTK6	0		Not associated to complex disease
PTPN4	PPI NETWORK	Only PPI Network	2.58327	6.63123	6.63123											PTPN4	0		Not associated to complex disease
RADIL	PPI NETWORK	Only PPI Network	3.11659	2.86275	3.11659											RADIL	0		Not associated to complex disease
RBM15	PPI NETWORK	Only PPI Network	2.08128	3.34691	3.34691											RBM15	0		Not associated to complex disease
RBM15B	PPI NETWORK	Only PPI Network	6.95529	8.57166	8.57166											RBM15B	0		Not associated to complex disease
RC3H1	PPI NETWORK	Only PPI Network	3.57363	4.76787	4.76787											RC3H1	0		Not associated to complex disease
RCOR1	PPI NETWORK	Only PPI Network	5.45168	4.20627	5.45168											RCOR1	0		Not associated to complex disease
RET	PROTEIN	SBGN only	0.577983	7.15083	7.15083											RET	0		Not associated to complex disease
RGS20	PPI NETWORK	Only PPI Network	7.42991	6.93273	7.42991											RGS20	0		Not associated to complex disease
RHCG	PPI NETWORK	Only PPI Network	0.0697973	4.58181	4.58181											RHCG	0		Not associated to complex disease
RHOXF1	PPI NETWORK	Only PPI Network	2.13836	3.77356	3.77356											RHOXF1	0		Not associated to complex disease
RIPK2	PPI NETWORK	Only PPI Network	4.62086	1.57113	4.62086											RIPK2	0		Not associated to complex disease
RIPK3	PPI NETWORK	Only PPI Network	4.06156	0.141876	4.06156											RIPK3	0		Not associated to complex disease
RNF32	PPI NETWORK	Only PPI Network	0.702836	1.57555	1.57555											RNF32	0		Not associated to complex disease
RORC	PPI NETWORK	Only PPI Network	2.36235	0.0456057	2.36235											RORC	0		Not associated to complex disease
RPL39L	PPI NETWORK	Only PPI Network	8.41012	5.09715	8.41012											RPL39L	0		Not associated to complex disease
RPS6KA5	PPI NETWORK	Only PPI Network	1.86078	2.63774	2.63774											RPS6KA5	0		Not associated to complex disease
RXFP1	PPI NETWORK	Only PPI Network	1.36443	0.0255784	1.36443											RXFP1	0		Not associated to complex disease
SCN2A	PPI NETWORK	Only PPI Network	0.192733	5.51858	5.51858											SCN2A	0		Not associated to complex disease
SCN8A	PPI NETWORK	Only PPI Network	0.278473	8.86594	8.86594											SCN8A	0		Not associated to complex disease
SDC1	PPI NETWORK	Only PPI Network	2.21116	1.11982	2.21116											SDC1	0		Not associated to complex disease
SELL	PPI NETWORK	Only PPI Network	8.04326	0.954865	8.04326											SELL	0		Not associated to complex disease
SESN2	PROTEIN	SBGN only	7.54354	5.47023	7.54354											SESN2	0		Not associated to complex disease
SFN	PROTEIN	SBGN only	0.0232698	0.101928	0.101928											SFN	0		Not associated to complex disease
SFTPC	PPI NETWORK	Only PPI Network	1.52573	0.138257	1.52573											SFTPC	0		Not associated to complex disease
SGPL1	PPI NETWORK	Only PPI Network	6.40081	6.74567	6.74567											SGPL1	0	overexpressed with age	Not associated to complex disease & change with age
SIRPB1	PPI NETWORK	Only PPI Network	1.51091	0.299997	1.51091											SIRPB1	0		Not associated to complex disease
SIRT1	PROTEIN	SBGN only	8.7954	8.40202	8.7954											SIRT1	0		Not associated to complex disease
SIX1	PPI NETWORK	Only PPI Network	5.13318	0.101537	5.13318											SIX1	0		Not associated to complex disease
SLC13A2	PPI NETWORK	Only PPI Network	0.0253077	1.64855	1.64855											SLC13A2	0		Not associated to complex disease
SLC13A4	PPI NETWORK	Only PPI Network	0.688249	1.22763	1.22763											SLC13A4	0		Not associated to complex disease
SLC14A1	PPI NETWORK	Only PPI Network	8.48217	0.0692068	8.48217											SLC14A1	0		Not associated to complex disease
SLC25A10	PROTEIN	SBGN only	7.05559	3.48621	7.05559											SLC25A10	0		Not associated to complex disease
SLC25A6	PROTEIN	SBGN only	0	0	0											SLC25A6	0		Not associated to complex disease
SLC30A4	PPI NETWORK	Only PPI Network	2.64441	2.65803	2.65803											SLC30A4	0		Not associated to complex disease
SLC38A9	COMPLEX	SBGN only	3.65985	6.18448	6.18448											SLC38A9	0		Not associated to complex disease
SLC41A2	PPI NETWORK	Only PPI Network	2.69263	1.16925	2.69263											SLC41A2	0		Not associated to complex disease
SLC7A11	PROTEIN	SBGN only	1.41807	2.53788	2.53788											SLC7A11	0		Not associated to complex disease
SLFN5	PPI NETWORK	Only PPI Network	6.67067	1.34861	6.67067											SLFN5	0		Not associated to complex disease
SMIM1	PPI NETWORK	Only PPI Network	4.40061	1.81921	4.40061											SMIM1	0		Not associated to complex disease
SNIP1	PPI NETWORK	Only PPI Network	3.38968	4.61851	4.61851											SNIP1	0		Not associated to complex disease
SNTG1	PPI NETWORK	Only PPI Network	0.0963407	1.48431	1.48431											SNTG1	0		Not associated to complex disease
SOCS1	PROTEIN	SBGN only	5.22958	0.238504	5.22958											SOCS1	0		Not associated to complex disease
SP4	PPI NETWORK	Only PPI Network	3.54396	8.02262	8.02262											SP4	0		Not associated to complex disease
SPINT1	PPI NETWORK	Only PPI Network	3.28656	0.940886	3.28656											SPINT1	0		Not associated to complex disease
SRSF12	PPI NETWORK	Only PPI Network	0.568667	1.83692	1.83692											SRSF12	0		Not associated to complex disease
STAC	COMPLEX	SBGN only	0.42714	6.26156	6.26156											STAC	0		Not associated to complex disease
STAC3	COMPLEX	SBGN only	2.60346	1.21348	2.60346											STAC3	0		Not associated to complex disease
STAM2	PPI NETWORK	Only PPI Network	8.26072	8.77052	8.77052											STAM2	0		Not associated to complex disease
STX1A	PPI NETWORK	Only PPI Network	1.42542	4.788	4.788											STX1A	0		Not associated to complex disease
SUFU	PPI NETWORK	Only PPI Network	7.38699	4.54425	7.38699											SUFU	0		Not associated to complex disease
SUN2	PPI NETWORK	Only PPI Network	2.29372	5.73812	5.73812											SUN2	0		Not associated to complex disease
TAT	PROTEIN	SBGN only	0.269398	0.761097	0.761097											TAT	0		Not associated to complex disease
TBP	PPI NETWORK	Only PPI Network	7.16378	7.47633	7.47633											TBP	0		Not associated to complex disease
TCEANC2	PPI NETWORK	Only PPI Network	2.25081	1.76755	2.25081											TCEANC2	0		Not associated to complex disease
TCP10L	PPI NETWORK	Only PPI Network	0.425363	1.68392	1.68392											TCP10L	0		Not associated to complex disease
TFAM	PROTEIN	SBGN only	6.00672	5.28951	6.00672											TFAM	0		Not associated to complex disease
TFB1M	RNA	SBGN only	5.69609	5.61234	5.69609											TFB1M	0		Not associated to complex disease
TFB2M	RNA	SBGN only	5.26604	4.89459	5.26604											TFB2M	0		Not associated to complex disease
TIMM29	PPI NETWORK	Only PPI Network	8.30718	7.97452	8.30718											TIMM29	0		Not associated to complex disease
TMEM79	PPI NETWORK	Only PPI Network	4.41144	3.90041	4.41144											TMEM79	0		Not associated to complex disease
TNC	PROTEIN	SBGN only	0.678159	3.47364	3.47364											TNC	0		Not associated to complex disease
TNFRSF10C	PPI NETWORK	Only PPI Network	2.70947	0.297208	2.70947											TNFRSF10C	0		Not associated to complex disease
TNN	PROTEIN	SBGN only	0.967481	0.00160927	0.967481											TNN	0		Not associated to complex disease
TNR	PROTEIN	SBGN only	0.0941138	7.87594	7.87594											TNR	0		Not associated to complex disease
TRAF2	PROTEIN	SBGN only	8.13314	7.58815	8.13314											TRAF2	0		Not associated to complex disease
TRIB3	PPI NETWORK	Only PPI Network	4.7298	7.8818	7.8818											TRIB3	0	overexpressed with age	Not associated to complex disease & change with age
TRIM17	PROTEIN	SBGN only	1.36073	0.355753	1.36073											TRIM17	0		Not associated to complex disease
TRIM35	PPI NETWORK	Only PPI Network	4.77278	5.55934	5.55934											TRIM35	0		Not associated to complex disease
TSSK2	PPI NETWORK	Only PPI Network	0.49647	2.16615	2.16615											TSSK2	0		Not associated to complex disease
TYRO3	PPI NETWORK	Only PPI Network	7.04065	4.36919	7.04065											TYRO3	0		Not associated to complex disease
UBE2W	PPI NETWORK	Only PPI Network	4.7055	7.07409	7.07409											UBE2W	0		Not associated to complex disease
UFD1	PPI NETWORK	Only PPI Network	0.256464	1.15053	1.15053											UFD1	0	underexpressed with age	Not associated to complex disease & change with age
ULK4	COMPLEX	SBGN only	1.72479	2.03073	2.03073											ULK4	0		Not associated to complex disease
UMPS	PPI NETWORK	Only PPI Network	2.50506	1.87429	2.50506											UMPS	0		Not associated to complex disease
UQCRHL	COMPLEX	SBGN only	0.327813	1.18772	1.18772											UQCRHL	0		Not associated to complex disease
USHBP1	PPI NETWORK	Only PPI Network	5.05021	0.310303	5.05021											USHBP1	0		Not associated to complex disease
VAV1	PPI NETWORK	Only PPI Network	4.99475	0.295605	4.99475											VAV1	0		Not associated to complex disease
VHL	PROTEIN	Both	8.7154	7.25148	8.7154											VHL	0		Not associated to complex disease
WDR24	COMPLEX	SBGN only	0.128217	0.772642	0.772642											WDR24	0		Not associated to complex disease
XRCC3	PPI NETWORK	Only PPI Network	6.07225	1.37514	6.07225											XRCC3	0		Not associated to complex disease
XRN1	PPI NETWORK	Only PPI Network	5.81469	6.94503	6.94503											XRN1	0		Not associated to complex disease
YOD1	PPI NETWORK	Only PPI Network	3.66132	5.65833	5.65833											YOD1	0		Not associated to complex disease
YRDC	PPI NETWORK	Only PPI Network	7.95915	7.94325	7.95915											YRDC	0		Not associated to complex disease
ZCCHC12	PPI NETWORK	Only PPI Network	0.622598	4.72612	4.72612											ZCCHC12	0		Not associated to complex disease
ZFHX4	PPI NETWORK	Only PPI Network	1.35428	2.88867	2.88867											ZFHX4	0		Not associated to complex disease
ZIC1	PPI NETWORK	Only PPI Network	0.0361183	3.9082	3.9082											ZIC1	0		Not associated to complex disease
ZIC2	PPI NETWORK	Only PPI Network	0.0169462	1.99899	1.99899											ZIC2	0		Not associated to complex disease
ZMAT4	PPI NETWORK	Only PPI Network	0.197901	7.29608	7.29608											ZMAT4	0		Not associated to complex disease
ZNF140	PPI NETWORK	Only PPI Network	7.17191	7.49586	7.49586											ZNF140	0		Not associated to complex disease
ZNF234	PPI NETWORK	Only PPI Network	2.28765	2.55484	2.55484											ZNF234	0		Not associated to complex disease
ZNF441	PPI NETWORK	Only PPI Network	2.43036	4.22546	4.22546											ZNF441	0		Not associated to complex disease
ZNF529	PPI NETWORK	Only PPI Network	2.29949	1.74319	2.29949											ZNF529	0		Not associated to complex disease
ZNF558	PPI NETWORK	Only PPI Network	7.15553	8.14916	8.14916											ZNF558	0		Not associated to complex disease
ZNF587	PPI NETWORK	Only PPI Network	4.98184	5.70475	5.70475											ZNF587	0		Not associated to complex disease
ZNF616	PPI NETWORK	Only PPI Network	4.68176	5.51638	5.51638											ZNF616	0		Not associated to complex disease
ZNF720	PPI NETWORK	Only PPI Network	8.09212	7.18628	8.09212											ZNF720	0		Not associated to complex disease
ZSCAN1	PPI NETWORK	Only PPI Network	0.3521	1.44274	1.44274											ZSCAN1	0		Not associated to complex disease
ZSCAN12	PPI NETWORK	Only PPI Network	3.19072	5.2616	5.2616											ZSCAN12	0		Not associated to complex disease
PSEN1	PPI NETWORK	Only PPI Network	16.4904	10.2709	16.4904		1					1				PSEN1	2		Associated to complex disease
TGFBR1	PPI NETWORK	Only PPI Network	14.2773	3.37477	14.2773	1						1				TGFBR1	2		Associated to complex disease
JAK2	COMPLEX	SBGN only	12.545	11.3688	12.545								0.293366		1	JAK2	1.29337		Associated to complex disease
PGM1	PROTEIN	SBGN only	14.6121	18.767	18.767							1	0.287177			PGM1	1.28718		Associated to complex disease
ACAD10	PROTEIN	Both	9.69451	8.63795	9.69451	0.8						0.446378				ACAD10	1.24638		Associated to complex disease
MAP3K1	PPI NETWORK	Only PPI Network	4.53296	17.9424	17.9424							1	0.19094			MAP3K1	1.19094		Associated to complex disease
INSR	COMPLEX	SBGN only	21.441	6.77176	21.441						0.0589172		1			INSR	1.05892		Associated to complex disease
CETP	PROTEIN	Both	10.9234	0.0378865	10.9234	1					0.049696					CETP	1.0497		Associated to complex disease
NOA1	PPI NETWORK	Only PPI Network	9.33315	7.27038	9.33315	0.7						0.316378				NOA1	1.01638		Associated to complex disease
APPL1	PPI NETWORK	Only PPI Network	10.0998	12.3309	12.3309								1			APPL1	1		Associated to complex disease
BAG2	PROTEIN	SBGN only	16.4562	11.0454	16.4562							1				BAG2	1		Associated to complex disease
BMPR2	PPI NETWORK	Only PPI Network	17.6056	16.5073	17.6056							1				BMPR2	1		Associated to complex disease
C2	PROTEIN	Both	19.3108	0.841844	19.3108	1										C2	1		Associated to complex disease
FBN1	PROTEIN	Both	15.1372	1.506	15.1372							1				FBN1	1		Associated to complex disease
LDLR	PROTEIN	Both	19.6467	6.24687	19.6467							1				LDLR	1		Associated to complex disease
LZTR1	PPI NETWORK	Only PPI Network	19.7569	16.2529	19.7569							1				LZTR1	1		Associated to complex disease
NFKBIL1	COMPLEX	SBGN only	13.5924	11.6598	13.5924										1	NFKBIL1	1		Associated to complex disease
NOTCH1	PROTEIN	SBGN only	14.8844	7.00535	14.8844							1				NOTCH1	1		Associated to complex disease
NOTCH3	PROTEIN	SBGN only	18.5859	1.00001	18.5859							1				NOTCH3	1		Associated to complex disease
NSD1	PPI NETWORK	Only PPI Network	6.30477	9.54269	9.54269							1				NSD1	1		Associated to complex disease
RIT1	PPI NETWORK	Only PPI Network	9.95455	7.73421	9.95455							1				RIT1	1		Associated to complex disease
SGCB	PPI NETWORK	Only PPI Network	20.5189	14.6395	20.5189							1				SGCB	1		Associated to complex disease
SKIV2L	PPI NETWORK	Only PPI Network	11.8544	9.01953	11.8544	1										SKIV2L	1		Associated to complex disease
THRB	PPI NETWORK	Only PPI Network	2.27441	10.99	10.99							1				THRB	1		Associated to complex disease
ERBB3	PPI NETWORK	Only PPI Network	10.0708	0.789983	10.0708								0.956984			ERBB3	0.956984		Associated to complex disease
MAF	COMPLEX	SBGN only	20.0781	4.97845	20.0781			0.191831					0.214325	0.509962		MAF	0.916119		Associated to complex disease
UBE2E2	PPI NETWORK	Only PPI Network	11.8602	14.2507	14.2507		0.149732				0.0323157		0.729688			UBE2E2	0.911736		Associated to complex disease
FILIP1L	PPI NETWORK	Only PPI Network	16.4231	3.58412	16.4231	0.9										FILIP1L	0.9		Associated to complex disease
COL4A3	PROTEIN	Both	15.1756	20.383	20.383	0.8										COL4A3	0.8		Associated to complex disease
SRPK2	PPI NETWORK	Only PPI Network	11.923	21.4383	21.4383	0.8										SRPK2	0.8		Associated to complex disease
MTHFD1L	PPI NETWORK	Only PPI Network	12.5896	5.09157	12.5896		0.431841					0.337391				MTHFD1L	0.769233		Associated to complex disease
CLIC5	PROTEIN	Both	14.1464	9.68964	14.1464	0.7										CLIC5	0.7		Associated to complex disease
PLA2G12A	PPI NETWORK	Only PPI Network	18.8715	15.5479	18.8715	0.7										PLA2G12A	0.7		Associated to complex disease
FGFR3	PPI NETWORK	Only PPI Network	15.285	0.847645	15.285							0.63175				FGFR3	0.63175		Associated to complex disease
ACTR6	PPI NETWORK	Only PPI Network	16.0182	19.8367	19.8367	0.6										ACTR6	0.6		Associated to complex disease
SUOX	PPI NETWORK	Only PPI Network	12.9986	11.92	12.9986										0.519445	SUOX	0.519445		Associated to complex disease
PTPRC	PROTEIN	SBGN only	10.8319	0.508273	10.8319			0.517016								PTPRC	0.517016		Associated to complex disease
DAPK3	PROTEIN	Both	20.4855	16.6438	20.4855	0.5										DAPK3	0.5		Associated to complex disease
DNAJC27	PPI NETWORK	Only PPI Network	2.78619	11.1857	11.1857	0.5										DNAJC27	0.5		Associated to complex disease
NMRK2	PROTEIN	Both	10.4517	0.666779	10.4517	0.5										NMRK2	0.5		Associated to complex disease
PCF11	PPI NETWORK	Only PPI Network	8.05975	11.4754	11.4754	0.5										PCF11	0.5		Associated to complex disease
NOS3	PROTEIN	Both	9.3471	0.729944	9.3471							0.477862				NOS3	0.477862		Associated to complex disease
FBXW7	PROTEIN	SBGN only	4.27722	12.0375	12.0375								0.446598			FBXW7	0.446598		Associated to complex disease
GGCX	PPI NETWORK	Only PPI Network	9.66556	6.01118	9.66556							0.42493				GGCX	0.42493		Associated to complex disease
TLE4	PPI NETWORK	Only PPI Network	10.6476	16.3158	16.3158						0.0911818		0.332793			TLE4	0.423975		Associated to complex disease
ADAMTSL1	PPI NETWORK	Only PPI Network	12.2556	0.373793	12.2556			0.0890767			0.046696	0.266712				ADAMTSL1	0.402485		Associated to complex disease
LSM5	PPI NETWORK	Only PPI Network	9.90821	9.32594	9.90821	0.4										LSM5	0.4		Associated to complex disease
NALCN	PPI NETWORK	Only PPI Network	10.2541	6.30795	10.2541	0.4										NALCN	0.4		Associated to complex disease
SDHAF4	COMPLEX	SBGN only	14.7843	15.2862	15.2862								0.351068			SDHAF4	0.351068		Associated to complex disease
EED	PPI NETWORK	Only PPI Network	6.94485	10.9999	10.9999		0.347491									EED	0.347491		Associated to complex disease
JMJD1C	PPI NETWORK	Only PPI Network	8.37623	18.992	18.992										0.295389	JMJD1C	0.295389		Associated to complex disease
SURF6	COMPLEX	SBGN only	15.3502	12.9605	15.3502							0.292413				SURF6	0.292413		Associated to complex disease
BUD13	PPI NETWORK	Only PPI Network	11.0945	8.44158	11.0945			0.0583803				0.229069				BUD13	0.287449		Associated to complex disease
NPRL2	COMPLEX	SBGN only	11.7473	18.0421	18.0421										0.279931	NPRL2	0.279931		Associated to complex disease
MAPK10	PROTEIN	SBGN only	8.74163	12.2387	12.2387							0.263397				MAPK10	0.263397		Associated to complex disease
MDFI	PPI NETWORK	Only PPI Network	12.8307	0.192686	12.8307							0.255918				MDFI	0.255918		Associated to complex disease
PRL	PPI NETWORK	Only PPI Network	0.13901	16.3317	16.3317									0.24535		PRL	0.24535		Associated to complex disease
TLE1	PPI NETWORK	Only PPI Network	20.8849	10.4017	20.8849								0.245125			TLE1	0.245125		Associated to complex disease
RCCD1	COMPLEX	SBGN only	11.0921	3.59381	11.0921								0.233911			RCCD1	0.233911		Associated to complex disease
PCBD2	PPI NETWORK	Only PPI Network	6.03431	9.93752	9.93752								0.227959			PCBD2	0.227959		Associated to complex disease
CDK8	PPI NETWORK	Only PPI Network	6.43563	13.5918	13.5918								0.223299			CDK8	0.223299		Associated to complex disease
PON1	COMPLEX	SBGN only	10.8302	0.051576	10.8302	0.2										PON1	0.2		Associated to complex disease
ARHGAP12	PPI NETWORK	Only PPI Network	19.1632	17.8824	19.1632		0.180874									ARHGAP12	0.180874		Associated to complex disease
C9orf72	PPI NETWORK	Only PPI Network	7.3915	16.536	16.536		0.174267									C9orf72	0.174267		Associated to complex disease
PTPN1	PPI NETWORK	Only PPI Network	21.0655	8.73662	21.0655		0.156473									PTPN1	0.156473		Associated to complex disease
NR3C1	PROTEIN	SBGN only	14.5344	6.22285	14.5344		0.155146									NR3C1	0.155146		Associated to complex disease
NR3C1	COMPLEX	SBGN only	14.5344	6.22285	14.5344		0.155146									NR3C1	0.155146		Associated to complex disease
NGLY1	PPI NETWORK	Only PPI Network	9.70907	10.1204	10.1204		0.153244									NGLY1	0.153244		Associated to complex disease
SDHAF3	COMPLEX	SBGN only	19.951	12.9634	19.951		0.148032									SDHAF3	0.148032		Associated to complex disease
SMCHD1	PPI NETWORK	Only PPI Network	10.4669	12.809	12.809							0.137633				SMCHD1	0.137633		Associated to complex disease
WWOX	PPI NETWORK	Only PPI Network	9.29391	8.61416	9.29391									0.122807		WWOX	0.122807		Associated to complex disease
MSH5	PPI NETWORK	Only PPI Network	3.48442	9.51987	9.51987	0.1										MSH5	0.1		Associated to complex disease
PELI3	PPI NETWORK	Only PPI Network	4.3986	11.1702	11.1702	0.1										PELI3	0.1		Associated to complex disease
TLR4	PROTEIN	Both	13.158	2.164	13.158	0.1										TLR4	0.1		Associated to complex disease
VLDLR	PROTEIN	Both	12.9403	18.5167	18.5167	0.1										VLDLR	0.1	underexpressed with age	Associated to complex disease & change with age
LY96	PPI NETWORK	Only PPI Network	15.4289	0.552055	15.4289							0.0825848				LY96	0.0825848		Associated to complex disease
VAV2	PPI NETWORK	Only PPI Network	10.1002	6.61447	10.1002			0.08068								VAV2	0.08068		Associated to complex disease
RBM19	PPI NETWORK	Only PPI Network	9.31186	6.76657	9.31186		0.0747445									RBM19	0.0747445		Associated to complex disease
NEDD4L	PPI NETWORK	Only PPI Network	16.007	13.281	16.007						0.0547532					NEDD4L	0.0547532		Associated to complex disease
ZBTB16	PPI NETWORK	Only PPI Network	21.2411	2.58	21.2411						0.0521359					ZBTB16	0.0521359		Associated to complex disease
PHLPP1	PROTEIN	SBGN only	9.4058	19.5337	19.5337							0.051637				PHLPP1	0.051637		Associated to complex disease
VCAN	PROTEIN	Both	10.5536	0.153464	10.5536						0.0442583					VCAN	0.0442583		Associated to complex disease
MAP3K7	PROTEIN	Both	10.5988	13.7197	13.7197						0.00649518				0.0347056	MAP3K7	0.0412008		Associated to complex disease
YTHDC2	PPI NETWORK	Only PPI Network	10.568	15.9799	15.9799							0.0298384				YTHDC2	0.0298384		Associated to complex disease
PDK1	RNA	SBGN only	2.11292	11.3493	11.3493								0.0238942			PDK1	0.0238942		Associated to complex disease
PLEKHF2	PPI NETWORK	Only PPI Network	6.07933	11.7062	11.7062						0.0231359					PLEKHF2	0.0231359		Associated to complex disease
CRADD	PPI NETWORK	Only PPI Network	13.8586	16.5738	16.5738		0.0191725									CRADD	0.0191725		Associated to complex disease
PLXNA1	PROTEIN	SBGN only	10.8712	5.27584	10.8712							0.0178029				PLXNA1	0.0178029		Associated to complex disease
PRRC2C	PPI NETWORK	Only PPI Network	15.9044	15.6136	15.9044		0.0170974									PRRC2C	0.0170974		Associated to complex disease
ABCA2	PROTEIN	SBGN only	17.105	15.3236	17.105											ABCA2	0		Not associated to complex disease
ABI2	PPI NETWORK	Only PPI Network	13.7821	18.8807	18.8807											ABI2	0		Not associated to complex disease
ACACA	PPI NETWORK	Only PPI Network	15.8206	11.8226	15.8206											ACACA	0		Not associated to complex disease
ACSF2	PPI NETWORK	Only PPI Network	9.39395	1.64312	9.39395											ACSF2	0		Not associated to complex disease
ACSS1	PROTEIN	SBGN only	15.1398	3.6408	15.1398											ACSS1	0		Not associated to complex disease
ACVR1	PPI NETWORK	Only PPI Network	20.6829	5.1845	20.6829											ACVR1	0		Not associated to complex disease
ADHFE1	PROTEIN	Both	18.3239	6.28161	18.3239											ADHFE1	0		Not associated to complex disease
ADORA3	COMPLEX	SBGN only	19.3679	1.56284	19.3679											ADORA3	0		Not associated to complex disease
AKAP13	PPI NETWORK	Only PPI Network	16.4742	5.48525	16.4742											AKAP13	0	overexpressed with age	Not associated to complex disease & change with age
ALKBH3	PPI NETWORK	Only PPI Network	11.8559	12.0298	12.0298											ALKBH3	0		Not associated to complex disease
ANGPTL4	PPI NETWORK	Only PPI Network	19.5384	1.94397	19.5384											ANGPTL4	0		Not associated to complex disease
ANKFY1	PPI NETWORK	Only PPI Network	12.7863	9.21001	12.7863											ANKFY1	0		Not associated to complex disease
APC	COMPLEX	Both	8.35255	17.2926	17.2926											APC	0		Not associated to complex disease
APOBEC3C	PPI NETWORK	Only PPI Network	18.5523	3.05796	18.5523											APOBEC3C	0		Not associated to complex disease
APTX	PPI NETWORK	Only PPI Network	11.303	11.0109	11.303											APTX	0		Not associated to complex disease
ARAP3	PPI NETWORK	Only PPI Network	14.0066	4.93411	14.0066											ARAP3	0		Not associated to complex disease
ARFIP2	PPI NETWORK	Only PPI Network	11.5612	14.7241	14.7241											ARFIP2	0		Not associated to complex disease
ARL13B	PPI NETWORK	Only PPI Network	4.18788	11.0195	11.0195											ARL13B	0		Not associated to complex disease
ARMC8	PPI NETWORK	Only PPI Network	11.6984	14.4306	14.4306											ARMC8	0		Not associated to complex disease
ATF5	PPI NETWORK	Only PPI Network	9.07291	9.92456	9.92456											ATF5	0		Not associated to complex disease
ATG12	PROTEIN	SBGN only	11.078	9.10421	11.078											ATG12	0		Not associated to complex disease
ATG16L1	PROTEIN	SBGN only	8.77383	13.3784	13.3784											ATG16L1	0		Not associated to complex disease
ATG5	PROTEIN	SBGN only	12.0923	9.05065	12.0923											ATG5	0		Not associated to complex disease
ATG7	RNA	SBGN only	10.0083	5.87666	10.0083											ATG7	0		Not associated to complex disease
ATXN1	PPI NETWORK	Only PPI Network	0.822831	12.7881	12.7881											ATXN1	0		Not associated to complex disease
ATXN3	PROTEIN	SBGN only	10.7222	8.91081	10.7222											ATXN3	0		Not associated to complex disease
BAG4	PROTEIN	Both	11.0297	13.8688	13.8688											BAG4	0		Not associated to complex disease
BCAN	PROTEIN	SBGN only	18.0284	10.2207	18.0284											BCAN	0		Not associated to complex disease
BCL9L	PPI NETWORK	Only PPI Network	11.6031	6.59033	11.6031											BCL9L	0		Not associated to complex disease
BOK	PPI NETWORK	Only PPI Network	17.6294	3.01812	17.6294											BOK	0		Not associated to complex disease
BPGM	PROTEIN	SBGN only	15.4723	17.6032	17.6032											BPGM	0		Not associated to complex disease
BRD3	PPI NETWORK	Only PPI Network	10.0085	16.2515	16.2515											BRD3	0		Not associated to complex disease
BRICD5	PPI NETWORK	Only PPI Network	8.5923	15.9019	15.9019											BRICD5	0		Not associated to complex disease
BTNL9	PPI NETWORK	Only PPI Network	20.5891	0.858852	20.5891											BTNL9	0		Not associated to complex disease
BTRC	PROTEIN	Both	6.94374	16.8369	16.8369											BTRC	0		Not associated to complex disease
C11orf1	PPI NETWORK	Only PPI Network	12.8419	12.4497	12.8419											C11orf1	0		Not associated to complex disease
C18orf25	PPI NETWORK	Only PPI Network	8.29435	17.5791	17.5791											C18orf25	0		Not associated to complex disease
C22orf39	PPI NETWORK	Only PPI Network	14.9418	16.443	16.443											C22orf39	0		Not associated to complex disease
C4A	PROTEIN	Both	15.3478	2.12414	15.3478											C4A	0	overexpressed with age	Not associated to complex disease & change with age
C4B	COMPLEX	Both	15.3478	2.12414	15.3478											C4B	0		Not associated to complex disease
C7	PROTEIN	SBGN only	18.2566	1.73331	18.2566											C7	0		Not associated to complex disease
CACNA1A	PPI NETWORK	Only PPI Network	0.449558	9.80458	9.80458											CACNA1A	0		Not associated to complex disease
CASP1	PROTEIN	SBGN only	15.0959	0.585733	15.0959											CASP1	0		Not associated to complex disease
CASP3	COMPLEX	SBGN only	8.13294	9.45007	9.45007											CASP3	0		Not associated to complex disease
CASP9	PROTEIN	SBGN only	7.31149	9.88239	9.88239											CASP9	0		Not associated to complex disease
CBS	PPI NETWORK	Only PPI Network	18.3877	8.65565	18.3877											CBS	0		Not associated to complex disease
CBX5	PPI NETWORK	Only PPI Network	14.1656	15.7807	15.7807											CBX5	0		Not associated to complex disease
CCDC57	PPI NETWORK	Only PPI Network	5.98927	11.652	11.652											CCDC57	0		Not associated to complex disease
CCDC86	PPI NETWORK	Only PPI Network	12.046	13.8814	13.8814											CCDC86	0		Not associated to complex disease
CCDC97	PPI NETWORK	Only PPI Network	9.26142	10.1528	10.1528											CCDC97	0		Not associated to complex disease
CCL3	RNA	SBGN only	14.806	0.504536	14.806											CCL3	0		Not associated to complex disease
CCL5	PROTEIN	SBGN only	21.4772	2.42904	21.4772											CCL5	0		Not associated to complex disease
CCM2	PPI NETWORK	Only PPI Network	18.9275	18.9739	18.9739											CCM2	0		Not associated to complex disease
CDH1	PROTEIN	SBGN only	20.1599	0.0480447	20.1599											CDH1	0	overexpressed with age	Not associated to complex disease & change with age
CDK11A	PPI NETWORK	Only PPI Network	20.7742	19.4224	20.7742											CDK11A	0		Not associated to complex disease
CDK12	PPI NETWORK	Only PPI Network	11.5538	11.8174	11.8174											CDK12	0		Not associated to complex disease
CDK13	PPI NETWORK	Only PPI Network	7.53894	12.3058	12.3058											CDK13	0		Not associated to complex disease
CDK5	PROTEIN	Both	11.38	19.6446	19.6446											CDK5	0		Not associated to complex disease
CDK7	PPI NETWORK	Only PPI Network	12.2085	12.4223	12.4223											CDK7	0		Not associated to complex disease
CEP126	PPI NETWORK	Only PPI Network	1.79597	9.40157	9.40157											CEP126	0		Not associated to complex disease
CEP170	PPI NETWORK	Only PPI Network	5.85896	10.84	10.84											CEP170	0		Not associated to complex disease
CHCHD4	PROTEIN	SBGN only	12.6523	10.873	12.6523											CHCHD4	0		Not associated to complex disease
CHD1L	PPI NETWORK	Only PPI Network	14.5068	14.1009	14.5068											CHD1L	0		Not associated to complex disease
CHEK2	PPI NETWORK	Only PPI Network	12.6013	0.544003	12.6013											CHEK2	0		Not associated to complex disease
CHERP	PPI NETWORK	Only PPI Network	10.6291	17.6959	17.6959											CHERP	0		Not associated to complex disease
CHUK	PROTEIN	Both	9.90899	6.0212	9.90899											CHUK	0		Not associated to complex disease
CIDEB	PPI NETWORK	Only PPI Network	13.4301	6.60409	13.4301											CIDEB	0		Not associated to complex disease
CISD2	PPI NETWORK	Only PPI Network	10.1501	15.9554	15.9554											CISD2	0		Not associated to complex disease
CKS2	PPI NETWORK	Only PPI Network	14.0103	14.9072	14.9072											CKS2	0		Not associated to complex disease
CLASRP	PPI NETWORK	Only PPI Network	20.4315	18.4945	20.4315											CLASRP	0	overexpressed with age	Not associated to complex disease & change with age
CLDN19	PPI NETWORK	Only PPI Network	17.871	0.164838	17.871											CLDN19	0		Not associated to complex disease
COL5A1	PROTEIN	SBGN only	9.88582	2.82314	9.88582											COL5A1	0	underexpressed with age	Not associated to complex disease & change with age
COX15	PROTEIN	SBGN only	17.7551	6.49391	17.7551											COX15	0		Not associated to complex disease
CREBBP	PROTEIN	Both	11.2639	9.35362	11.2639											CREBBP	0		Not associated to complex disease
CREBBP	PPI NETWORK	Only PPI Network	11.2639	9.35362	11.2639											CREBBP	0		Not associated to complex disease
CREM	PPI NETWORK	Only PPI Network	19.4736	9.75671	19.4736											CREM	0		Not associated to complex disease
CRKL	PPI NETWORK	Only PPI Network	17.5941	21.1878	21.1878											CRKL	0		Not associated to complex disease
CRTC1	PPI NETWORK	Only PPI Network	4.06907	9.48972	9.48972											CRTC1	0		Not associated to complex disease
CSNK2A2	PROTEIN	Both	20.1511	13.5866	20.1511											CSNK2A2	0		Not associated to complex disease
CSPG4	PROTEIN	SBGN only	11.1754	0.290834	11.1754											CSPG4	0		Not associated to complex disease
CSTF2T	PPI NETWORK	Only PPI Network	10.3689	12.7929	12.7929											CSTF2T	0		Not associated to complex disease
CTDSPL	PPI NETWORK	Only PPI Network	13.2929	2.1961	13.2929											CTDSPL	0		Not associated to complex disease
CTTNBP2NL	PPI NETWORK	Only PPI Network	10.7306	7.32022	10.7306											CTTNBP2NL	0		Not associated to complex disease
CYBB	COMPLEX	SBGN only	17.5939	3.31612	17.5939											CYBB	0		Not associated to complex disease
CYP46A1	PROTEIN	SBGN only	8.63937	10.9537	10.9537											CYP46A1	0		Not associated to complex disease
D2HGDH	PROTEIN	SBGN only	10.64	7.05347	10.64											D2HGDH	0		Not associated to complex disease
DAXX	PROTEIN	SBGN only	17.2936	20.2485	20.2485											DAXX	0		Not associated to complex disease
DDX21	PPI NETWORK	Only PPI Network	19.9459	5.77861	19.9459											DDX21	0		Not associated to complex disease
DDX50	PPI NETWORK	Only PPI Network	20.0528	18.6767	20.0528											DDX50	0		Not associated to complex disease
DGCR6	PPI NETWORK	Only PPI Network	9.22368	9.54396	9.54396											DGCR6	0		Not associated to complex disease
DHX8	PPI NETWORK	Only PPI Network	9.10683	10.102	10.102											DHX8	0		Not associated to complex disease
DICER1	PROTEIN	SBGN only	7.43272	13.5083	13.5083											DICER1	0		Not associated to complex disease
DIDO1	PPI NETWORK	Only PPI Network	21.1515	17.5536	21.1515											DIDO1	0		Not associated to complex disease
DIS3	COMPLEX	SBGN only	9.17238	12.3953	12.3953											DIS3	0		Not associated to complex disease
DIS3L	COMPLEX	SBGN only	15.4585	16.138	16.138											DIS3L	0		Not associated to complex disease
DLG2	PPI NETWORK	Only PPI Network	1.19582	13.01	13.01											DLG2	0		Not associated to complex disease
DLG3	PPI NETWORK	Only PPI Network	10.1447	10.0526	10.1447											DLG3	0		Not associated to complex disease
DUS2	PPI NETWORK	Only PPI Network	12.7218	9.61623	12.7218											DUS2	0		Not associated to complex disease
DVL2	PPI NETWORK	Only PPI Network	19.1602	19.1589	19.1602											DVL2	0		Not associated to complex disease
ECT2	PPI NETWORK	Only PPI Network	1.76845	10.6447	10.6447											ECT2	0		Not associated to complex disease
EGFR	PROTEIN	Both	11.9464	8.13887	11.9464											EGFR	0		Not associated to complex disease
EIF1AY	PPI NETWORK	Only PPI Network	10.8278	6.33483	10.8278											EIF1AY	0		Not associated to complex disease
ELAVL3	PPI NETWORK	Only PPI Network	0.728066	18.2949	18.2949											ELAVL3	0		Not associated to complex disease
ELP6	PPI NETWORK	Only PPI Network	15.9453	10.1372	15.9453											ELP6	0		Not associated to complex disease
EP300	PROTEIN	Both	13.6209	16.9275	16.9275											EP300	0		Not associated to complex disease
EPB41L4A	PPI NETWORK	Only PPI Network	8.07046	13.1383	13.1383											EPB41L4A	0		Not associated to complex disease
EPN2	PPI NETWORK	Only PPI Network	10.8216	13.3234	13.3234											EPN2	0		Not associated to complex disease
ERBIN	PPI NETWORK	Only PPI Network	15.8717	10.4912	15.8717											ERBIN	0		Not associated to complex disease
ERCC3	PPI NETWORK	Only PPI Network	21.185	16.34	21.185											ERCC3	0		Not associated to complex disease
ESRRA	PROTEIN	SBGN only	15.9978	16.0996	16.0996											ESRRA	0		Not associated to complex disease
EVI5L	PPI NETWORK	Only PPI Network	7.24961	19.7486	19.7486											EVI5L	0		Not associated to complex disease
EXOSC1	COMPLEX	SBGN only	16.5918	10.2413	16.5918											EXOSC1	0		Not associated to complex disease
EXOSC2	COMPLEX	SBGN only	8.89683	10.8368	10.8368											EXOSC2	0		Not associated to complex disease
EXOSC3	COMPLEX	SBGN only	10.4715	9.31734	10.4715											EXOSC3	0		Not associated to complex disease
EXOSC4	COMPLEX	Both	20.1861	8.49559	20.1861											EXOSC4	0		Not associated to complex disease
EXOSC5	COMPLEX	Both	9.96796	7.07676	9.96796											EXOSC5	0		Not associated to complex disease
EXOSC7	COMPLEX	SBGN only	19.7575	16.4085	19.7575											EXOSC7	0		Not associated to complex disease
EXOSC8	COMPLEX	SBGN only	14.971	11.317	14.971											EXOSC8	0		Not associated to complex disease
EXOSC9	COMPLEX	SBGN only	11.9168	11.6629	11.9168											EXOSC9	0		Not associated to complex disease
FABP4	COMPLEX	SBGN only	19.5288	2.77631	19.5288											FABP4	0		Not associated to complex disease
FADD	PPI NETWORK	Only PPI Network	9.37628	5.53087	9.37628											FADD	0		Not associated to complex disease
FBLN2	PROTEIN	Both	15.7847	0.794575	15.7847											FBLN2	0		Not associated to complex disease
FBXL12	PPI NETWORK	Only PPI Network	9.93298	4.46637	9.93298											FBXL12	0		Not associated to complex disease
FBXO25	PPI NETWORK	Only PPI Network	9.29006	6.00623	9.29006											FBXO25	0		Not associated to complex disease
FBXO34	PPI NETWORK	Only PPI Network	10.2008	15.243	15.243											FBXO34	0		Not associated to complex disease
FCF1	COMPLEX	SBGN only	16.4819	6.36148	16.4819											FCF1	0		Not associated to complex disease
FCGBP	COMPLEX	SBGN only	16.4414	3.43474	16.4414											FCGBP	0		Not associated to complex disease
FCGR2C	COMPLEX	SBGN only	11.5872	0.985021	11.5872											FCGR2C	0		Not associated to complex disease
FGF12	PPI NETWORK	Only PPI Network	0.431555	13.0742	13.0742											FGF12	0		Not associated to complex disease
FGF2	PPI NETWORK	Only PPI Network	13.013	1.92736	13.013											FGF2	0		Not associated to complex disease
FIP1L1	PPI NETWORK	Only PPI Network	13.3321	16.5003	16.5003											FIP1L1	0		Not associated to complex disease
FOXN3	PPI NETWORK	Only PPI Network	18.3177	16.0743	18.3177											FOXN3	0		Not associated to complex disease
FRS3	PPI NETWORK	Only PPI Network	5.25117	11.6752	11.6752											FRS3	0		Not associated to complex disease
GABPA	PROTEIN	SBGN only	12.6301	8.72819	12.6301											GABPA	0		Not associated to complex disease
GALM	PROTEIN	SBGN only	13.6497	2.16836	13.6497											GALM	0		Not associated to complex disease
GCC2	PPI NETWORK	Only PPI Network	9.64146	12.0614	12.0614											GCC2	0		Not associated to complex disease
GCDH	PPI NETWORK	Only PPI Network	12.9688	6.67913	12.9688											GCDH	0		Not associated to complex disease
GGA3	PPI NETWORK	Only PPI Network	11.3494	14.2848	14.2848											GGA3	0		Not associated to complex disease
GKAP1	PPI NETWORK	Only PPI Network	6.71888	17.5629	17.5629											GKAP1	0		Not associated to complex disease
GOPC	PPI NETWORK	Only PPI Network	10.8505	9.83241	10.8505											GOPC	0		Not associated to complex disease
GPC1	PPI NETWORK	Only PPI Network	9.22526	15.9069	15.9069											GPC1	0		Not associated to complex disease
GPX8	PPI NETWORK	Only PPI Network	15.2434	0.695731	15.2434											GPX8	0		Not associated to complex disease
GSK3B	PROTEIN	Both	8.17713	19.7726	19.7726											GSK3B	0		Not associated to complex disease
GSR	PROTEIN	SBGN only	17.9375	12.8627	17.9375											GSR	0		Not associated to complex disease
GSS	RNA	SBGN only	15.9334	18.2191	18.2191											GSS	0		Not associated to complex disease
GTF2B	PPI NETWORK	Only PPI Network	20.4366	14.1392	20.4366											GTF2B	0		Not associated to complex disease
GTPBP4	PPI NETWORK	Only PPI Network	15.3139	13.873	15.3139											GTPBP4	0		Not associated to complex disease
HAPLN4	PROTEIN	SBGN only	0.154203	11.2585	11.2585											HAPLN4	0		Not associated to complex disease
HBS1L	PPI NETWORK	Only PPI Network	11.5299	15.4271	15.4271											HBS1L	0		Not associated to complex disease
HDAC2	PPI NETWORK	Only PPI Network	16.3728	17.258	17.258											HDAC2	0		Not associated to complex disease
HMGCR	PROTEIN	SBGN only	15.0859	20.0955	20.0955											HMGCR	0		Not associated to complex disease
HTRA2	PROTEIN	Both	9.43839	8.181	9.43839											HTRA2	0		Not associated to complex disease
IFIT3	PPI NETWORK	Only PPI Network	12.928	3.33475	12.928											IFIT3	0		Not associated to complex disease
IKBKG	PROTEIN	Both	11.9583	9.91435	11.9583											IKBKG	0		Not associated to complex disease
IL18	PROTEIN	SBGN only	6.42893	14.2886	14.2886											IL18	0		Not associated to complex disease
IL1B	PROTEIN	SBGN only	17.6617	0.151205	17.6617											IL1B	0		Not associated to complex disease
IRAK1	PROTEIN	SBGN only	16.7393	10.8516	16.7393											IRAK1	0		Not associated to complex disease
IRAK4	PROTEIN	Both	9.291	7.90868	9.291											IRAK4	0		Not associated to complex disease
IRF2	COMPLEX	SBGN only	18.8656	6.61886	18.8656											IRF2	0		Not associated to complex disease
IRF7	COMPLEX	SBGN only	14.5127	4.14613	14.5127											IRF7	0		Not associated to complex disease
IRS2	PPI NETWORK	Only PPI Network	20.8355	13.6995	20.8355											IRS2	0		Not associated to complex disease
ITCH	PPI NETWORK	Only PPI Network	12.7015	14.2707	14.2707											ITCH	0		Not associated to complex disease
ITGA10	PROTEIN	SBGN only	15.2007	1.65686	15.2007											ITGA10	0		Not associated to complex disease
ITGA3	PROTEIN	SBGN only	19.1179	7.57707	19.1179											ITGA3	0		Not associated to complex disease
KCNJ8	COMPLEX	SBGN only	10.5473	1.51879	10.5473											KCNJ8	0		Not associated to complex disease
KLHL12	PPI NETWORK	Only PPI Network	17.4862	19.0554	19.0554											KLHL12	0		Not associated to complex disease
LAMA5	PROTEIN	SBGN only	19.9476	4.8829	19.9476											LAMA5	0		Not associated to complex disease
LAMC3	COMPLEX	Both	11.5024	0.160151	11.5024											LAMC3	0		Not associated to complex disease
LBR	PPI NETWORK	Only PPI Network	11.5187	4.43245	11.5187											LBR	0		Not associated to complex disease
LDHD	PROTEIN	SBGN only	11.6387	3.83494	11.6387											LDHD	0		Not associated to complex disease
LIG4	PPI NETWORK	Only PPI Network	4.78836	15.3691	15.3691											LIG4	0		Not associated to complex disease
LIME1	PPI NETWORK	Only PPI Network	17.4918	13.5814	17.4918											LIME1	0		Not associated to complex disease
LIMK1	PPI NETWORK	Only PPI Network	8.4219	17.0838	17.0838											LIMK1	0		Not associated to complex disease
LIMK2	PPI NETWORK	Only PPI Network	11.135	18.2893	18.2893											LIMK2	0		Not associated to complex disease
LIMS1	PPI NETWORK	Only PPI Network	10.0921	3.75612	10.0921											LIMS1	0		Not associated to complex disease
LOX	PROTEIN	SBGN only	13.4983	0.536453	13.4983											LOX	0		Not associated to complex disease
LRP2	PPI NETWORK	Only PPI Network	7.16503	11.2653	11.2653											LRP2	0		Not associated to complex disease
LSM6	PPI NETWORK	Only PPI Network	17.7138	12.1009	17.7138											LSM6	0		Not associated to complex disease
LTBP1	PPI NETWORK	Only PPI Network	11.0786	0.360604	11.0786											LTBP1	0		Not associated to complex disease
LYN	PPI NETWORK	Only PPI Network	16.9072	5.40983	16.9072											LYN	0		Not associated to complex disease
LYRM4	PPI NETWORK	Only PPI Network	18.7675	15.176	18.7675											LYRM4	0		Not associated to complex disease
MAB21L2	PPI NETWORK	Only PPI Network	7.48241	11.3858	11.3858											MAB21L2	0		Not associated to complex disease
MAML1	PPI NETWORK	Only PPI Network	9.66344	8.84989	9.66344											MAML1	0		Not associated to complex disease
MAP1S	PPI NETWORK	Only PPI Network	9.9614	11.1227	11.1227											MAP1S	0		Not associated to complex disease
MAP2K4	PROTEIN	SBGN only	10.2633	13.4851	13.4851											MAP2K4	0		Not associated to complex disease
MAP2K7	PROTEIN	SBGN only	13.0613	18.2882	18.2882											MAP2K7	0		Not associated to complex disease
MAP3K10	PPI NETWORK	Only PPI Network	5.27499	12.5332	12.5332											MAP3K10	0		Not associated to complex disease
MAP3K20	PPI NETWORK	Only PPI Network	20.392	2.35081	20.392											MAP3K20	0		Not associated to complex disease
MAP3K3	PPI NETWORK	Only PPI Network	18.1499	6.6639	18.1499											MAP3K3	0		Not associated to complex disease
MAP3K5	PROTEIN	Both	14.3549	10.3289	14.3549											MAP3K5	0		Not associated to complex disease
MAPK11	PROTEIN	Both	14.2196	18.7919	18.7919											MAPK11	0		Not associated to complex disease
MAPK14	PROTEIN	Both	18.6061	9.83622	18.6061											MAPK14	0		Not associated to complex disease
MAPK1IP1L	PPI NETWORK	Only PPI Network	12.7308	8.28755	12.7308											MAPK1IP1L	0		Not associated to complex disease
MAPK6	PPI NETWORK	Only PPI Network	17.493	19.3926	19.3926											MAPK6	0		Not associated to complex disease
MAPK7	PROTEIN	SBGN only	10.7844	6.07156	10.7844											MAPK7	0		Not associated to complex disease
MAPK8	PROTEIN	SBGN only	6.59908	15.9333	15.9333											MAPK8	0		Not associated to complex disease
MAPK9	PROTEIN	SBGN only	10.7817	16.1627	16.1627											MAPK9	0		Not associated to complex disease
MAPKAPK3	PPI NETWORK	Only PPI Network	14.9795	4.39065	14.9795											MAPKAPK3	0		Not associated to complex disease
MAPKAPK5	PPI NETWORK	Only PPI Network	14.2317	17.1807	17.1807											MAPKAPK5	0		Not associated to complex disease
MARCH5	PROTEIN	SBGN only	13.4083	8.02824	13.4083											MARCH5	0		Not associated to complex disease
MARK2	PROTEIN	SBGN only	9.35887	9.0728	9.35887											MARK2	0		Not associated to complex disease
MAST2	PPI NETWORK	Only PPI Network	8.02078	20.4241	20.4241											MAST2	0		Not associated to complex disease
MDC1	PPI NETWORK	Only PPI Network	13.88	16.1085	16.1085											MDC1	0		Not associated to complex disease
MED12	PPI NETWORK	Only PPI Network	11.5809	10.4427	11.5809											MED12	0		Not associated to complex disease
MED25	PPI NETWORK	Only PPI Network	17.449	19.6841	19.6841											MED25	0		Not associated to complex disease
MED7	PPI NETWORK	Only PPI Network	8.55057	10.4325	10.4325											MED7	0		Not associated to complex disease
MFN1	PROTEIN	SBGN only	9.2999	11.6958	11.6958											MFN1	0		Not associated to complex disease
MFSD10	PPI NETWORK	Only PPI Network	21.2358	8.27703	21.2358											MFSD10	0		Not associated to complex disease
MIB2	PPI NETWORK	Only PPI Network	11.4046	15.7739	15.7739											MIB2	0		Not associated to complex disease
MIF4GD	PPI NETWORK	Only PPI Network	11.7574	6.33212	11.7574											MIF4GD	0		Not associated to complex disease
MIOS	COMPLEX	SBGN only	9.41948	11.2846	11.2846											MIOS	0		Not associated to complex disease
MKNK1	PPI NETWORK	Only PPI Network	16.1081	3.50444	16.1081											MKNK1	0		Not associated to complex disease
MMP15	PROTEIN	SBGN only	11.8722	10.1359	11.8722											MMP15	0		Not associated to complex disease
MMP19	PROTEIN	SBGN only	9.29809	2.10923	9.29809											MMP19	0		Not associated to complex disease
MMP28	PROTEIN	SBGN only	10.4233	5.40924	10.4233											MMP28	0		Not associated to complex disease
MNAT1	PPI NETWORK	Only PPI Network	20.6503	21.3595	21.3595											MNAT1	0		Not associated to complex disease
MSR1	PROTEIN	SBGN only	12.9748	1.4568	12.9748											MSR1	0		Not associated to complex disease
MSRB1	PROTEIN	SBGN only	21.1404	5.97124	21.1404											MSRB1	0		Not associated to complex disease
MTERF3	PPI NETWORK	Only PPI Network	12.4607	10.1159	12.4607											MTERF3	0		Not associated to complex disease
MUL1	PROTEIN	SBGN only	14.7448	11.7393	14.7448											MUL1	0		Not associated to complex disease
MYCBP2	PPI NETWORK	Only PPI Network	11.571	12.8022	12.8022											MYCBP2	0		Not associated to complex disease
MYD88	PPI NETWORK	Only PPI Network	16.3988	1.77621	16.3988											MYD88	0		Not associated to complex disease
NCBP3	PPI NETWORK	Only PPI Network	8.93365	12.0654	12.0654											NCBP3	0		Not associated to complex disease
NCF2	COMPLEX	SBGN only	9.33246	0.41194	9.33246											NCF2	0		Not associated to complex disease
NCF4	COMPLEX	SBGN only	17.5565	0.260028	17.5565											NCF4	0		Not associated to complex disease
NCOR1	PPI NETWORK	Only PPI Network	12.4649	21.4404	21.4404											NCOR1	0		Not associated to complex disease
NDUFAF1	PPI NETWORK	Only PPI Network	15.0905	11.7473	15.0905											NDUFAF1	0		Not associated to complex disease
NELFA	PPI NETWORK	Only PPI Network	14.3517	15.0553	15.0553											NELFA	0		Not associated to complex disease
NFATC2IP	COMPLEX	SBGN only	9.99089	16.6722	16.6722											NFATC2IP	0		Not associated to complex disease
NFATC3	COMPLEX	SBGN only	12.7218	9.61623	12.7218											NFATC3	0		Not associated to complex disease
NFATC4	COMPLEX	SBGN only	13.4304	3.04649	13.4304											NFATC4	0		Not associated to complex disease
NFKB1	PROTEIN	Both	20.4574	5.25719	20.4574											NFKB1	0		Not associated to complex disease
NFKB2	COMPLEX	SBGN only	14.4854	1.49753	14.4854											NFKB2	0		Not associated to complex disease
NFKBIB	COMPLEX	SBGN only	19.0445	9.18882	19.0445											NFKBIB	0		Not associated to complex disease
NFKBIZ	COMPLEX	SBGN only	11.5812	9.5619	11.5812											NFKBIZ	0		Not associated to complex disease
NGDN	PPI NETWORK	Only PPI Network	20.1581	19.9715	20.1581											NGDN	0		Not associated to complex disease
NKAP	PPI NETWORK	Only PPI Network	15.2586	9.9732	15.2586											NKAP	0		Not associated to complex disease
NMI	PPI NETWORK	Only PPI Network	11.9602	0.816779	11.9602											NMI	0		Not associated to complex disease
NNT	PROTEIN	SBGN only	13.4786	13.9762	13.9762											NNT	0		Not associated to complex disease
NOL12	PPI NETWORK	Only PPI Network	18.3205	14.9301	18.3205											NOL12	0		Not associated to complex disease
NOP16	PPI NETWORK	Only PPI Network	11.095	4.40951	11.095											NOP16	0		Not associated to complex disease
NOX4	COMPLEX	SBGN only	1.33696	18.3768	18.3768											NOX4	0		Not associated to complex disease
NPM2	PPI NETWORK	Only PPI Network	4.09971	9.42628	9.42628											NPM2	0		Not associated to complex disease
NRF1	RNA	Both	5.68228	9.80178	9.80178											NRF1	0		Not associated to complex disease
NRF1	PROTEIN	SBGN only	5.68228	9.80178	9.80178											NRF1	0		Not associated to complex disease
NRIP1	PPI NETWORK	Only PPI Network	13.5599	14.4508	14.4508											NRIP1	0		Not associated to complex disease
NSRP1	PPI NETWORK	Only PPI Network	15.8087	12.1378	15.8087											NSRP1	0		Not associated to complex disease
NTHL1	PPI NETWORK	Only PPI Network	10.6745	7.46934	10.6745											NTHL1	0		Not associated to complex disease
NUFIP2	PPI NETWORK	Only PPI Network	13.2607	15.0485	15.0485											NUFIP2	0		Not associated to complex disease
NUP50	PPI NETWORK	Only PPI Network	12.6762	9.19363	12.6762											NUP50	0		Not associated to complex disease
NUP54	PPI NETWORK	Only PPI Network	15.7377	10.1572	15.7377											NUP54	0		Not associated to complex disease
NUP62	PPI NETWORK	Only PPI Network	16.2123	12.2133	16.2123											NUP62	0		Not associated to complex disease
NUP85	PPI NETWORK	Only PPI Network	20.3184	12.0971	20.3184											NUP85	0		Not associated to complex disease
OCEL1	PPI NETWORK	Only PPI Network	12.3945	11.5664	12.3945											OCEL1	0		Not associated to complex disease
OMA1	PROTEIN	SBGN only	13.93	11.8134	13.93											OMA1	0		Not associated to complex disease
OPA1	PROTEIN	SBGN only	11.2636	15.6736	15.6736											OPA1	0		Not associated to complex disease
OSBP	PROTEIN	SBGN only	16.7672	13.137	16.7672											OSBP	0		Not associated to complex disease
OSBPL5	PPI NETWORK	Only PPI Network	15.3666	5.07796	15.3666											OSBPL5	0		Not associated to complex disease
P2RX4	COMPLEX	SBGN only	10.36	3.41247	10.36											P2RX4	0		Not associated to complex disease
P2RY11	COMPLEX	SBGN only	10.9004	11.0287	11.0287											P2RY11	0		Not associated to complex disease
P2RY14	COMPLEX	SBGN only	11.2531	0.238966	11.2531											P2RY14	0		Not associated to complex disease
PAK1	PPI NETWORK	Only PPI Network	13.3246	18.906	18.906											PAK1	0		Not associated to complex disease
PC	PROTEIN	SBGN only	15.4211	8.74124	15.4211											PC	0		Not associated to complex disease
PDCL3	PPI NETWORK	Only PPI Network	15.6679	18.3275	18.3275											PDCL3	0		Not associated to complex disease
PDGFA	PROTEIN	Both	16.4444	3.66595	16.4444											PDGFA	0		Not associated to complex disease
PDGFB	PROTEIN	Both	15.151	1.35375	15.151											PDGFB	0		Not associated to complex disease
PDGFC	PROTEIN	SBGN only	16.5764	1.586	16.5764											PDGFC	0		Not associated to complex disease
PDHX	COMPLEX	SBGN only	8.06613	16.259	16.259											PDHX	0		Not associated to complex disease
PDP1	COMPLEX	SBGN only	5.178	10.9666	10.9666											PDP1	0		Not associated to complex disease
PDPR	COMPLEX	SBGN only	10.5644	9.0466	10.5644											PDPR	0		Not associated to complex disease
PELI1	PROTEIN	Both	11.3323	3.84307	11.3323											PELI1	0		Not associated to complex disease
PELP1	PPI NETWORK	Only PPI Network	13.1514	15.7044	15.7044											PELP1	0		Not associated to complex disease
PGAM5	PROTEIN	SBGN only	9.39375	10.1379	10.1379											PGAM5	0		Not associated to complex disease
PIAS1	PPI NETWORK	Only PPI Network	11.4355	18.0013	18.0013											PIAS1	0		Not associated to complex disease
PIK3R3	PPI NETWORK	Only PPI Network	20.4748	14.1055	20.4748											PIK3R3	0		Not associated to complex disease
PLAUR	RNA	Both	11.6046	0.964156	11.6046											PLAUR	0		Not associated to complex disease
PLEKHA5	PPI NETWORK	Only PPI Network	15.7931	18.6583	18.6583											PLEKHA5	0		Not associated to complex disease
PLK1	PPI NETWORK	Only PPI Network	8.54	14.962	14.962											PLK1	0		Not associated to complex disease
PMEPA1	PPI NETWORK	Only PPI Network	13.8042	16.3114	16.3114											PMEPA1	0		Not associated to complex disease
POLRMT	RNA	SBGN only	14.1005	18.6318	18.6318											POLRMT	0		Not associated to complex disease
PPARA	PROTEIN	Both	9.19119	10.8775	10.8775											PPARA	0		Not associated to complex disease
PPHLN1	PPI NETWORK	Only PPI Network	21.2515	16.8376	21.2515											PPHLN1	0		Not associated to complex disease
PPP2R2A	PPI NETWORK	Only PPI Network	10.9763	10.6512	10.9763											PPP2R2A	0		Not associated to complex disease
PPP3CA	COMPLEX	SBGN only	10.5932	19.4555	19.4555											PPP3CA	0		Not associated to complex disease
PRKAR2A	COMPLEX	SBGN only	11.0124	12.0021	12.0021											PRKAR2A	0		Not associated to complex disease
PRKAR2B	COMPLEX	SBGN only	12.7307	17.1966	17.1966											PRKAR2B	0		Not associated to complex disease
PRKCD	PROTEIN	Both	20.1679	2.49684	20.1679											PRKCD	0		Not associated to complex disease
PRPF38A	PPI NETWORK	Only PPI Network	18.0957	19.5337	19.5337											PRPF38A	0		Not associated to complex disease
PRPF38B	PPI NETWORK	Only PPI Network	18.1485	15.5724	18.1485											PRPF38B	0		Not associated to complex disease
PRPF4B	PPI NETWORK	Only PPI Network	16.1618	20.5172	20.5172											PRPF4B	0		Not associated to complex disease
PTCD3	PPI NETWORK	Only PPI Network	16.4184	16.9463	16.9463											PTCD3	0		Not associated to complex disease
PTGS2	PROTEIN	SBGN only	12.8227	0.127724	12.8227											PTGS2	0		Not associated to complex disease
PTPN6	PPI NETWORK	Only PPI Network	21.51	1.18379	21.51											PTPN6	0		Not associated to complex disease
PVR	PPI NETWORK	Only PPI Network	11.0008	6.20976	11.0008											PVR	0		Not associated to complex disease
RAC2	PROTEIN	SBGN only	18.4561	0.424903	18.4561											RAC2	0		Not associated to complex disease
RAP2A	PPI NETWORK	Only PPI Network	17.4748	10.5521	17.4748											RAP2A	0		Not associated to complex disease
RASGRF1	PPI NETWORK	Only PPI Network	0.0829728	13.7411	13.7411											RASGRF1	0		Not associated to complex disease
RB1	PPI NETWORK	Only PPI Network	18.933	11.2753	18.933											RB1	0		Not associated to complex disease
RB1CC1	COMPLEX	SBGN only	14.0012	17.3966	17.3966											RB1CC1	0		Not associated to complex disease
RCC1	COMPLEX	SBGN only	16.4381	6.49446	16.4381											RCC1	0		Not associated to complex disease
RCC1L	COMPLEX	SBGN only	21.0592	9.65793	21.0592											RCC1L	0		Not associated to complex disease
REEP1	PPI NETWORK	Only PPI Network	12.0246	19.8684	19.8684											REEP1	0		Not associated to complex disease
RIPK1	PPI NETWORK	Only PPI Network	10.7044	13.3663	13.3663											RIPK1	0		Not associated to complex disease
RNF216	PPI NETWORK	Only PPI Network	9.29559	10.9755	10.9755											RNF216	0	overexpressed with age	Not associated to complex disease & change with age
RNF4	PPI NETWORK	Only PPI Network	20.4074	21.403	21.403											RNF4	0		Not associated to complex disease
RRM2B	PPI NETWORK	Only PPI Network	12.4183	15.6049	15.6049											RRM2B	0		Not associated to complex disease
RRP1	PPI NETWORK	Only PPI Network	12.9599	9.50561	12.9599											RRP1	0		Not associated to complex disease
RSRC1	PPI NETWORK	Only PPI Network	10.4998	13.9616	13.9616											RSRC1	0		Not associated to complex disease
RTF1	PPI NETWORK	Only PPI Network	14.3096	17.8591	17.8591											RTF1	0		Not associated to complex disease
RWDD2B	PPI NETWORK	Only PPI Network	10.4225	3.29507	10.4225											RWDD2B	0		Not associated to complex disease
RXRA	PROTEIN	SBGN only	19.9347	8.88767	19.9347											RXRA	0		Not associated to complex disease
SBK1	PPI NETWORK	Only PPI Network	0.717808	9.72304	9.72304											SBK1	0		Not associated to complex disease
SCAF1	PPI NETWORK	Only PPI Network	17.2335	21.5296	21.5296											SCAF1	0		Not associated to complex disease
SCNM1	PPI NETWORK	Only PPI Network	17.6843	8.49861	17.6843											SCNM1	0		Not associated to complex disease
SCO1	COMPLEX	SBGN only	14.5536	11.3141	14.5536											SCO1	0		Not associated to complex disease
SDHAF1	COMPLEX	SBGN only	15.2201	14.0844	15.2201											SDHAF1	0		Not associated to complex disease
SEC22A	PPI NETWORK	Only PPI Network	21.3158	14.09	21.3158											SEC22A	0		Not associated to complex disease
SEH1L	COMPLEX	SBGN only	9.76112	5.58402	9.76112											SEH1L	0		Not associated to complex disease
SEMA3A	PROTEIN	SBGN only	2.78296	12.5743	12.5743											SEMA3A	0		Not associated to complex disease
SENP2	PROTEIN	SBGN only	11.4168	15.7424	15.7424											SENP2	0		Not associated to complex disease
SENP5	PROTEIN	SBGN only	6.8303	10.911	10.911											SENP5	0		Not associated to complex disease
SERTAD1	PPI NETWORK	Only PPI Network	20.6332	2.74084	20.6332											SERTAD1	0		Not associated to complex disease
SESN1	COMPLEX	SBGN only	20.8801	16.6049	20.8801											SESN1	0		Not associated to complex disease
SGTB	PPI NETWORK	Only PPI Network	4.11748	12.849	12.849											SGTB	0		Not associated to complex disease
SIPA1L3	PPI NETWORK	Only PPI Network	5.87641	10.9692	10.9692											SIPA1L3	0		Not associated to complex disease
SIRT3	PROTEIN	SBGN only	9.38836	14.3428	14.3428											SIRT3	0		Not associated to complex disease
SLAIN2	PPI NETWORK	Only PPI Network	11.223	9.37393	11.223											SLAIN2	0		Not associated to complex disease
SLC1A1	RNA	SBGN only	9.41672	8.25298	9.41672											SLC1A1	0		Not associated to complex disease
SLC25A14	PROTEIN	SBGN only	6.29902	12.2295	12.2295											SLC25A14	0		Not associated to complex disease
SLC25A27	PROTEIN	SBGN only	13.2841	21.0666	21.0666											SLC25A27	0		Not associated to complex disease
SLC35A2	PPI NETWORK	Only PPI Network	14.415	5.12157	14.415											SLC35A2	0		Not associated to complex disease
SLC8B1	PROTEIN	SBGN only	10.9273	1.63081	10.9273											SLC8B1	0		Not associated to complex disease
SMAD2	PPI NETWORK	Only PPI Network	10.8827	15.0882	15.0882											SMAD2	0		Not associated to complex disease
SMAD4	PPI NETWORK	Only PPI Network	13.388	10.8665	13.388											SMAD4	0		Not associated to complex disease
SMAD5	PPI NETWORK	Only PPI Network	11.4208	8.89966	11.4208											SMAD5	0		Not associated to complex disease
SMARCD1	PPI NETWORK	Only PPI Network	13.1927	16.8186	16.8186											SMARCD1	0		Not associated to complex disease
SMCO4	PPI NETWORK	Only PPI Network	11.0274	1.93118	11.0274											SMCO4	0		Not associated to complex disease
SNRNP40	PPI NETWORK	Only PPI Network	20.9604	19.8516	20.9604											SNRNP40	0		Not associated to complex disease
SNTB1	PPI NETWORK	Only PPI Network	16.2386	3.3634	16.2386											SNTB1	0		Not associated to complex disease
SNTB2	PPI NETWORK	Only PPI Network	11.3007	13.5375	13.5375											SNTB2	0		Not associated to complex disease
SNX7	PPI NETWORK	Only PPI Network	9.70869	3.04601	9.70869											SNX7	0		Not associated to complex disease
SP1	PPI NETWORK	Only PPI Network	16.2994	10.0678	16.2994											SP1	0		Not associated to complex disease
SPEN	PPI NETWORK	Only PPI Network	7.90036	11.9096	11.9096											SPEN	0		Not associated to complex disease
SREK1	PPI NETWORK	Only PPI Network	12.9421	12.4848	12.9421											SREK1	0		Not associated to complex disease
SRF	PPI NETWORK	Only PPI Network	18.0091	9.0695	18.0091											SRF	0		Not associated to complex disease
SRPK1	PPI NETWORK	Only PPI Network	17.788	20.007	20.007											SRPK1	0		Not associated to complex disease
SRSF8	PPI NETWORK	Only PPI Network	19.8435	10.6821	19.8435											SRSF8	0		Not associated to complex disease
SRXN1	PPI NETWORK	Only PPI Network	19.1249	20.8795	20.8795											SRXN1	0		Not associated to complex disease
STAM	PPI NETWORK	Only PPI Network	9.98267	8.55375	9.98267											STAM	0		Not associated to complex disease
STAT5A	PROTEIN	SBGN only	19.909	1.80379	19.909											STAT5A	0		Not associated to complex disease
STK3	PPI NETWORK	Only PPI Network	11.1892	7.4285	11.1892											STK3	0		Not associated to complex disease
STON1	PPI NETWORK	Only PPI Network	12.9536	8.33454	12.9536											STON1	0		Not associated to complex disease
SURF2	COMPLEX	SBGN only	11.9085	19.4604	19.4604											SURF2	0		Not associated to complex disease
TAB1	PPI NETWORK	Only PPI Network	12.9468	21.0366	21.0366											TAB1	0		Not associated to complex disease
TADA2A	PPI NETWORK	Only PPI Network	8.16517	11.8807	11.8807											TADA2A	0		Not associated to complex disease
TBK1	PROTEIN	Both	13.6611	9.19143	13.6611											TBK1	0		Not associated to complex disease
TBPL1	PPI NETWORK	Only PPI Network	18.8166	15.1109	18.8166											TBPL1	0		Not associated to complex disease
TCOF1	PPI NETWORK	Only PPI Network	10.924	13.832	13.832											TCOF1	0		Not associated to complex disease
TDP2	PPI NETWORK	Only PPI Network	20.3855	16.5031	20.3855											TDP2	0		Not associated to complex disease
TFCP2	PPI NETWORK	Only PPI Network	11.6416	18.4354	18.4354											TFCP2	0		Not associated to complex disease
TFEB	PROTEIN	SBGN only	10.279	5.81046	10.279											TFEB	0		Not associated to complex disease
TFR2	RNA	SBGN only	0.424258	12.5708	12.5708											TFR2	0		Not associated to complex disease
TGFA	PROTEIN	SBGN only	19.5668	3.2633	19.5668											TGFA	0		Not associated to complex disease
TIMM22	COMPLEX	SBGN only	11.5718	10.8316	11.5718											TIMM22	0		Not associated to complex disease
TIMP4	PROTEIN	SBGN only	20.9222	1.1004	20.9222											TIMP4	0		Not associated to complex disease
TIRAP	PPI NETWORK	Only PPI Network	16.2092	11.1633	16.2092											TIRAP	0		Not associated to complex disease
TLK1	PPI NETWORK	Only PPI Network	10.5474	15.3016	15.3016											TLK1	0		Not associated to complex disease
TLR2	PROTEIN	SBGN only	11.2713	0.463729	11.2713											TLR2	0		Not associated to complex disease
TMEM57	PPI NETWORK	Only PPI Network	10.439	11.8704	11.8704											TMEM57	0		Not associated to complex disease
TMPO	PPI NETWORK	Only PPI Network	16.405	16.738	16.738											TMPO	0		Not associated to complex disease
TNFAIP8L2	PPI NETWORK	Only PPI Network	17.6843	8.49861	17.6843											TNFAIP8L2	0		Not associated to complex disease
TNIP2	PPI NETWORK	Only PPI Network	21.0566	4.89533	21.0566											TNIP2	0		Not associated to complex disease
TOGARAM1	PPI NETWORK	Only PPI Network	5.4923	10.0954	10.0954											TOGARAM1	0		Not associated to complex disease
TOM1L1	PPI NETWORK	Only PPI Network	12.8657	5.82147	12.8657											TOM1L1	0		Not associated to complex disease
TP53	PPI NETWORK	Only PPI Network	11.0534	2.23766	11.0534											TP53	0		Not associated to complex disease
TRADD	PPI NETWORK	Only PPI Network	13.7489	2.0404	13.7489											TRADD	0		Not associated to complex disease
TRIM27	PPI NETWORK	Only PPI Network	15.4913	9.45837	15.4913											TRIM27	0		Not associated to complex disease
TRIM41	PPI NETWORK	Only PPI Network	14.7379	19.899	19.899											TRIM41	0		Not associated to complex disease
TRPM7	PPI NETWORK	Only PPI Network	16.778	4.06878	16.778											TRPM7	0		Not associated to complex disease
TSC1	COMPLEX	SBGN only	6.6551	10.4797	10.4797											TSC1	0		Not associated to complex disease
TSC2	COMPLEX	SBGN only	13.1107	20.545	20.545											TSC2	0		Not associated to complex disease
TSC22D2	PPI NETWORK	Only PPI Network	6.07337	10.1331	10.1331											TSC22D2	0		Not associated to complex disease
TXNRD2	PROTEIN	SBGN only	13.0148	10.1977	13.0148											TXNRD2	0		Not associated to complex disease
UBE4B	PPI NETWORK	Only PPI Network	20.189	21.4011	21.4011											UBE4B	0		Not associated to complex disease
UBQLN4	PPI NETWORK	Only PPI Network	13.8757	17.1602	17.1602											UBQLN4	0		Not associated to complex disease
ULK2	COMPLEX	SBGN only	8.78541	10.4897	10.4897											ULK2	0		Not associated to complex disease
UPF3B	PPI NETWORK	Only PPI Network	7.47239	11.2856	11.2856											UPF3B	0		Not associated to complex disease
UQCC3	COMPLEX	SBGN only	7.50299	9.45479	9.45479											UQCC3	0		Not associated to complex disease
USP36	PPI NETWORK	Only PPI Network	8.49289	9.83103	9.83103											USP36	0	overexpressed with age	Not associated to complex disease & change with age
USP4	PPI NETWORK	Only PPI Network	17.7191	18.1918	18.1918											USP4	0		Not associated to complex disease
VAC14	PPI NETWORK	Only PPI Network	16.5909	16.5469	16.5909											VAC14	0		Not associated to complex disease
VPS13C	PROTEIN	SBGN only	21.0582	14.4113	21.0582											VPS13C	0		Not associated to complex disease
VPS18	RNA	SBGN only	10.7579	8.11579	10.7579											VPS18	0		Not associated to complex disease
WDR5	PPI NETWORK	Only PPI Network	12.9498	10.827	12.9498											WDR5	0		Not associated to complex disease
WDR59	COMPLEX	SBGN only	13.9865	18.2788	18.2788											WDR59	0		Not associated to complex disease
WDR70	PPI NETWORK	Only PPI Network	10.4296	7.86101	10.4296											WDR70	0		Not associated to complex disease
WDYHV1	PPI NETWORK	Only PPI Network	11.509	12.0252	12.0252											WDYHV1	0		Not associated to complex disease
XIAP	PPI NETWORK	Only PPI Network	8.50061	20.9772	20.9772											XIAP	0		Not associated to complex disease
XPA	PPI NETWORK	Only PPI Network	12.0301	10.9581	12.0301											XPA	0		Not associated to complex disease
YTHDC1	PPI NETWORK	Only PPI Network	13.944	20.0266	20.0266											YTHDC1	0		Not associated to complex disease
ZC3H13	PPI NETWORK	Only PPI Network	6.98119	9.50538	9.50538											ZC3H13	0		Not associated to complex disease
ZC3H18	PPI NETWORK	Only PPI Network	12.3023	15.2157	15.2157											ZC3H18	0		Not associated to complex disease
ZDHHC17	PPI NETWORK	Only PPI Network	9.94204	20.5628	20.5628											ZDHHC17	0		Not associated to complex disease
ZFC3H1	PPI NETWORK	Only PPI Network	14.0875	12.9769	14.0875											ZFC3H1	0		Not associated to complex disease
ZGPAT	PPI NETWORK	Only PPI Network	17.4918	13.5814	17.4918											ZGPAT	0		Not associated to complex disease
ZMYM4	PPI NETWORK	Only PPI Network	9.72574	14.3704	14.3704											ZMYM4	0		Not associated to complex disease
ZNF177	PPI NETWORK	Only PPI Network	11.38	11.5898	11.5898											ZNF177	0		Not associated to complex disease
ZNF592	PPI NETWORK	Only PPI Network	7.57609	9.53487	9.53487											ZNF592	0		Not associated to complex disease
ZNF655	PPI NETWORK	Only PPI Network	19.4566	18.4368	19.4566											ZNF655	0		Not associated to complex disease
ZRSR2	PPI NETWORK	Only PPI Network	14.7303	12.4038	14.7303											ZRSR2	0		Not associated to complex disease
ZSCAN9	PPI NETWORK	Only PPI Network	7.9421	10.2027	10.2027											ZSCAN9	0		Not associated to complex disease
APP	PROTEIN	Both	528.854	218.081	528.854		1					1				APP	2		Associated to complex disease
IGFBP7	PROTEIN	Both	1938.34	38.5942	1938.34	0.7					0.0308607	1				IGFBP7	1.73086		Associated to complex disease
CST3	PPI NETWORK	Only PPI Network	4282.7	98.2221	4282.7	0.2						1				CST3	1.2		Associated to complex disease
CRYAB	PROTEIN	Both	584.563	231.206	584.563							1				CRYAB	1	overexpressed with age	Associated to complex disease & change with age
TIMP3	PROTEIN	Both	1820.98	27.332	1820.98	1										TIMP3	1		Associated to complex disease
TTR	PPI NETWORK	Only PPI Network	15552.4	127.363	15552.4							1				TTR	1		Associated to complex disease
CLU	PROTEIN	Both	1321.29	673.245	1321.29		0.859156									CLU	0.859156	overexpressed with age	Associated to complex disease & change with age
CD63	PROTEIN	Both	1085.86	184.268	1085.86	0.8										CD63	0.8	overexpressed with age	Associated to complex disease & change with age
RDH5	PROTEIN	Both	610.278	105.133	610.278	0.8										RDH5	0.8		Associated to complex disease
EFEMP1	PROTEIN	SBGN only	544.134	19.5644	544.134							0.383787				EFEMP1	0.383787	overexpressed with age	Associated to complex disease & change with age
TF	RNA	SBGN only	21.7875	2512.61	2512.61		0.16352									TF	0.16352	overexpressed with age	Associated to complex disease & change with age
SOD2	PROTEIN	Both	419.338	49.7415	419.338	0.1										SOD2	0.1		Associated to complex disease
A2M	PPI NETWORK	Only PPI Network	452.374	65.2234	452.374											A2M	0	overexpressed with age	Associated to complex disease & change with age
ACTB	PPI NETWORK	Only PPI Network	1725.14	492.868	1725.14											ACTB	0		Not associated to complex disease
ACTG1	PPI NETWORK	Only PPI Network	1203.43	614.075	1203.43											ACTG1	0		Not associated to complex disease
ADD1	PROTEIN	SBGN only	95.2491	332.116	332.116											ADD1	0		Not associated to complex disease
ALDOA	PROTEIN	Both	642.478	795.541	795.541											ALDOA	0		Not associated to complex disease
APLP2	PPI NETWORK	Only PPI Network	513.814	507.431	513.814											APLP2	0		Not associated to complex disease
APOD	COMPLEX	Both	1656.65	1.48763	1656.65											APOD	0	overexpressed with age	Not associated to complex disease & change with age
ATF4	PROTEIN	SBGN only	229.499	413.003	413.003											ATF4	0		Not associated to complex disease
ATP1A1	PPI NETWORK	Only PPI Network	327.756	299.093	327.756											ATP1A1	0		Not associated to complex disease
ATP5A1	COMPLEX	SBGN only	287.586	455.943	455.943											ATP5A1	0	underexpressed with age	Not associated to complex disease & change with age
ATP5B	RNA	SBGN only	307.004	457.404	457.404											ATP5B	0		Not associated to complex disease
ATP5E	COMPLEX	SBGN only	671.932	294.744	671.932											ATP5E	0		Not associated to complex disease
ATP5G2	COMPLEX	SBGN only	363.447	250.176	363.447											ATP5G2	0		Not associated to complex disease
ATP5I	COMPLEX	SBGN only	362.185	349.728	362.185											ATP5I	0		Not associated to complex disease
BSG	PPI NETWORK	Only PPI Network	669.388	489.872	669.388											BSG	0		Not associated to complex disease
BTF3	PPI NETWORK	Only PPI Network	334.695	137.936	334.695											BTF3	0		Not associated to complex disease
C1QA	PROTEIN	SBGN only	398.95	6.54532	398.95											C1QA	0	overexpressed with age	Not associated to complex disease & change with age
C1QB	PROTEIN	SBGN only	454.294	10.8402	454.294											C1QB	0	overexpressed with age	Not associated to complex disease & change with age
CALM2	COMPLEX	Both	425.759	516.878	516.878											CALM2	0		Not associated to complex disease
CD59	PROTEIN	Both	525.615	100.926	525.615											CD59	0		Not associated to complex disease
CD74	PPI NETWORK	Only PPI Network	626.504	42.9716	626.504											CD74	0	overexpressed with age	Not associated to complex disease & change with age
COX4I1	PROTEIN	SBGN only	450.951	373.005	450.951											COX4I1	0		Not associated to complex disease
COX6A1	PROTEIN	SBGN only	317.003	441.953	441.953											COX6A1	0		Not associated to complex disease
COX7C	PROTEIN	SBGN only	759.542	436.943	759.542											COX7C	0		Not associated to complex disease
COX8A	PROTEIN	SBGN only	436.852	353.198	436.852											COX8A	0	underexpressed with age	Not associated to complex disease & change with age
CTSB	PROTEIN	Both	386.721	110.017	386.721											CTSB	0		Not associated to complex disease
[truncated: 62 more rows]
